# Supplementary material for: Suppression of melanoma by mice lacking MHC-II: Mechanisms and implications for cancer immunotherapy
Source: J Exp Med. 2024 Oct 29;221(12):e20240797. doi: 10.1084/jem.20240797 (PMC11528124; doi:10.1084/jem.20240797)
Supplement: Data S1 — shows raw scRNA-seq clustering of splenic cDC from WT and H2-Aacit/cit mice. [file JEM_20240797_DataS1.xlsx]

## Sheet: Sheet1 Cell counts
Cluster	Cell types	WT cell counts	citation cell counts
1	Wdfy4 high cDC2	1757	2554
2	Ffar2 high cDC2	1369	2942
3	Ccr2+ cDC2	927	2363
4	Proliferating cDC2	360	706
5	Socs2+ cDC2	1969	1576
6	cDC1	688	737
7	pDC	102	107
8	T cell	32	34
9	Mitochondrial gene	352	264
10	Ribosomal gene	250	238
	Total cell counts	7806	11521

## Sheet: Sheet2 DiffMarkers
Gene	adjusted P value	avg_log2FC	Cluster
Gm15261	0	1.99808	1 Wdfy4 hi cDC2
Adgrl3	0	1.94721	1 Wdfy4 hi cDC2
Immp2l	0	1.68421	1 Wdfy4 hi cDC2
Ctnnd2	0	1.66667	1 Wdfy4 hi cDC2
Frmd5	0	1.60634	1 Wdfy4 hi cDC2
Arhgap15	0	1.58478	1 Wdfy4 hi cDC2
Chn2	0	1.57804	1 Wdfy4 hi cDC2
Elmo1	0	1.54944	1 Wdfy4 hi cDC2
Arhgap6	0	1.54406	1 Wdfy4 hi cDC2
Dock4	0	1.49471	1 Wdfy4 hi cDC2
Ccdc192	1.34015e-180	1.469	1 Wdfy4 hi cDC2
Wdfy4	0	1.45492	1 Wdfy4 hi cDC2
Abr	0	1.44934	1 Wdfy4 hi cDC2
Bcl11a	0	1.43687	1 Wdfy4 hi cDC2
Rtn1	0	1.40958	1 Wdfy4 hi cDC2
Maml3	0	1.40442	1 Wdfy4 hi cDC2
Bbs9	0	1.39433	1 Wdfy4 hi cDC2
Ccnd3	0	1.36847	1 Wdfy4 hi cDC2
Plekhm3	0	1.35616	1 Wdfy4 hi cDC2
Hdac9	2.05474e-251	1.35573	1 Wdfy4 hi cDC2
Carmil1	0	1.33564	1 Wdfy4 hi cDC2
Pip4k2a	0	1.31817	1 Wdfy4 hi cDC2
Gm37240	4.6564e-240	1.30546	1 Wdfy4 hi cDC2
Gm2245	4.10817e-266	1.29379	1 Wdfy4 hi cDC2
Nedd9	0	1.28036	1 Wdfy4 hi cDC2
Sash1	3.62816e-277	1.27768	1 Wdfy4 hi cDC2
Itpr1	0	1.27647	1 Wdfy4 hi cDC2
Cdk14	0	1.2754	1 Wdfy4 hi cDC2
Card11	4.62557e-285	1.27375	1 Wdfy4 hi cDC2
Rin2	0	1.26728	1 Wdfy4 hi cDC2
Foxn3	0	1.26661	1 Wdfy4 hi cDC2
Usp6nl	0	1.252	1 Wdfy4 hi cDC2
Gm26740	0	1.25112	1 Wdfy4 hi cDC2
Lrrk2	0	1.22481	1 Wdfy4 hi cDC2
Slc9a9	0	1.22236	1 Wdfy4 hi cDC2
Abcg3	0	1.21902	1 Wdfy4 hi cDC2
Myo1f	0	1.20449	1 Wdfy4 hi cDC2
Gm32036	2.00794e-242	1.19928	1 Wdfy4 hi cDC2
9530059O14Rik	6.52709e-185	1.18521	1 Wdfy4 hi cDC2
Gm48678	3.66304e-172	1.18429	1 Wdfy4 hi cDC2
Ptpre	0	1.18067	1 Wdfy4 hi cDC2
Inpp4b	8.41436e-255	1.17997	1 Wdfy4 hi cDC2
Prkcb	0	1.17195	1 Wdfy4 hi cDC2
Ikzf1	0	1.17062	1 Wdfy4 hi cDC2
Lrba	0	1.16505	1 Wdfy4 hi cDC2
Mbnl1	0	1.16379	1 Wdfy4 hi cDC2
Zfp710	5.6669e-302	1.15134	1 Wdfy4 hi cDC2
Man1a	0	1.15007	1 Wdfy4 hi cDC2
Rere	0	1.14868	1 Wdfy4 hi cDC2
Macf1	0	1.1486	1 Wdfy4 hi cDC2
Ankrd44	0	1.14774	1 Wdfy4 hi cDC2
Inpp5d	0	1.14566	1 Wdfy4 hi cDC2
Trerf1	0	1.14121	1 Wdfy4 hi cDC2
Dscam	0	1.1355	1 Wdfy4 hi cDC2
Nrros	0	1.1341	1 Wdfy4 hi cDC2
Camkmt	4.39928e-218	1.13339	1 Wdfy4 hi cDC2
Gnaq	0	1.13226	1 Wdfy4 hi cDC2
Mef2c	2.02682e-248	1.13222	1 Wdfy4 hi cDC2
4930444A19Rik	1.30078e-170	1.12844	1 Wdfy4 hi cDC2
Ube2e2	0	1.12285	1 Wdfy4 hi cDC2
Mapk14	0	1.11722	1 Wdfy4 hi cDC2
Mycbp2	0	1.1158	1 Wdfy4 hi cDC2
Xist	0	1.11223	1 Wdfy4 hi cDC2
Pik3cd	4.77384e-297	1.11185	1 Wdfy4 hi cDC2
Dock5	0	1.10833	1 Wdfy4 hi cDC2
Arap2	6.72976e-236	1.10323	1 Wdfy4 hi cDC2
Diaph2	0	1.10114	1 Wdfy4 hi cDC2
Itch	0	1.09812	1 Wdfy4 hi cDC2
Gpr141	3.78747e-233	1.09558	1 Wdfy4 hi cDC2
Gm13561	7.98125e-173	1.09166	1 Wdfy4 hi cDC2
Uvrag	0	1.08939	1 Wdfy4 hi cDC2
Celf2	0	1.08879	1 Wdfy4 hi cDC2
Rapgef1	0	1.08639	1 Wdfy4 hi cDC2
Tbc1d5	0	1.08276	1 Wdfy4 hi cDC2
Tbc1d9	0	1.08056	1 Wdfy4 hi cDC2
5330438D12Rik	6.57339e-151	1.0659	1 Wdfy4 hi cDC2
Alcam	0	1.06448	1 Wdfy4 hi cDC2
Setbp1	6.34242e-95	1.06364	1 Wdfy4 hi cDC2
Ssh2	0	1.06258	1 Wdfy4 hi cDC2
Slc8a1	0	1.06213	1 Wdfy4 hi cDC2
Susd6	1.05722e-225	1.06144	1 Wdfy4 hi cDC2
Slc12a6	1.89986e-214	1.06036	1 Wdfy4 hi cDC2
Ccser1	1.31016e-223	1.05431	1 Wdfy4 hi cDC2
Fam49b	0	1.05021	1 Wdfy4 hi cDC2
Fbxl17	0	1.05004	1 Wdfy4 hi cDC2
Lrrc4	7.94437e-108	1.04881	1 Wdfy4 hi cDC2
Ptprj	0	1.04825	1 Wdfy4 hi cDC2
Baz2b	0	1.04816	1 Wdfy4 hi cDC2
Insyn2b	7.08756e-150	1.04587	1 Wdfy4 hi cDC2
Clec2g	7.67863e-149	1.03894	1 Wdfy4 hi cDC2
Tmem131l	0	1.03658	1 Wdfy4 hi cDC2
Pik3ap1	1.01137e-232	1.03574	1 Wdfy4 hi cDC2
Arid5b	7.13185e-157	1.03489	1 Wdfy4 hi cDC2
Prkce	3.78569e-142	1.03253	1 Wdfy4 hi cDC2
Tsix	3.05689e-143	1.03076	1 Wdfy4 hi cDC2
Ripor2	2.23278e-148	1.02653	1 Wdfy4 hi cDC2
Arhgap26	1.26816e-188	1.02584	1 Wdfy4 hi cDC2
Dipk1a	7.48517e-203	1.02518	1 Wdfy4 hi cDC2
Ptprc	0	1.02512	1 Wdfy4 hi cDC2
Gm32509	6.41827e-103	1.02451	1 Wdfy4 hi cDC2
Eif4g3	0	1.02246	1 Wdfy4 hi cDC2
St3gal4	0	1.01355	1 Wdfy4 hi cDC2
Pecam1	6.8756e-114	1.01302	1 Wdfy4 hi cDC2
Wdfy2	6.64843e-117	1.00724	1 Wdfy4 hi cDC2
Prkch	3.53345e-184	1.00544	1 Wdfy4 hi cDC2
Mta3	1.02454e-179	1.00305	1 Wdfy4 hi cDC2
Klri1	2.41214e-185	1.00297	1 Wdfy4 hi cDC2
Dexi	1.95928e-125	1.00135	1 Wdfy4 hi cDC2
Hlcs	2.19808e-129	1.00107	1 Wdfy4 hi cDC2
Phactr2	3.60564e-157	0.994841	1 Wdfy4 hi cDC2
Lmtk2	6.88085e-130	0.993434	1 Wdfy4 hi cDC2
Chd9	1.47418e-238	0.991988	1 Wdfy4 hi cDC2
Pid1	1.09142e-284	0.991317	1 Wdfy4 hi cDC2
Entpd1	6.15705e-88	0.991127	1 Wdfy4 hi cDC2
Smyd3	9.39106e-101	0.988554	1 Wdfy4 hi cDC2
Adam23	0	0.985996	1 Wdfy4 hi cDC2
Coro2a	2.73254e-172	0.983801	1 Wdfy4 hi cDC2
Lyn	0	0.980742	1 Wdfy4 hi cDC2
Fgfr2	1.60722e-153	0.979393	1 Wdfy4 hi cDC2
Thada	1.07954e-115	0.97443	1 Wdfy4 hi cDC2
Foxp1	0	0.973032	1 Wdfy4 hi cDC2
Ppp3ca	1.81104e-230	0.971625	1 Wdfy4 hi cDC2
Runx1	3.46797e-177	0.971622	1 Wdfy4 hi cDC2
Lyst	0	0.969303	1 Wdfy4 hi cDC2
Map2k6	4.48358e-93	0.968514	1 Wdfy4 hi cDC2
Jmjd1c	0	0.967789	1 Wdfy4 hi cDC2
Tns3	1.04016e-221	0.967443	1 Wdfy4 hi cDC2
Fgr	0	0.966928	1 Wdfy4 hi cDC2
Rfx7	3.01609e-219	0.959851	1 Wdfy4 hi cDC2
Wipf1	0	0.958109	1 Wdfy4 hi cDC2
Cacna1e	3.99365e-62	0.956821	1 Wdfy4 hi cDC2
Map3k5	5.21363e-214	0.954729	1 Wdfy4 hi cDC2
Rap1gds1	1.6977e-189	0.954247	1 Wdfy4 hi cDC2
Arhgap39	5.49957e-100	0.948722	1 Wdfy4 hi cDC2
Jarid2	4.03688e-210	0.947061	1 Wdfy4 hi cDC2
Trps1	0	0.944989	1 Wdfy4 hi cDC2
Fli1	2.06041e-130	0.944909	1 Wdfy4 hi cDC2
Abcb1a	3.13085e-97	0.943588	1 Wdfy4 hi cDC2
Adgre1	2.24135e-121	0.942583	1 Wdfy4 hi cDC2
Mctp1	1.74111e-266	0.942243	1 Wdfy4 hi cDC2
Utrn	3.31693e-197	0.939757	1 Wdfy4 hi cDC2
Kcnip3	1.84945e-96	0.937941	1 Wdfy4 hi cDC2
Ubac2	0	0.936625	1 Wdfy4 hi cDC2
Slc14a1	2.45241e-87	0.936245	1 Wdfy4 hi cDC2
Rnf150	4.94989e-74	0.93555	1 Wdfy4 hi cDC2
Exoc6	4.41998e-140	0.933925	1 Wdfy4 hi cDC2
Gm12064	1.52067e-130	0.93342	1 Wdfy4 hi cDC2
Smg6	7.90179e-103	0.930924	1 Wdfy4 hi cDC2
Lncpint	2.00505e-244	0.930407	1 Wdfy4 hi cDC2
Atf6	3.28571e-204	0.926708	1 Wdfy4 hi cDC2
Kynu	1.0762e-283	0.925476	1 Wdfy4 hi cDC2
Mbd5	6.04138e-184	0.925037	1 Wdfy4 hi cDC2
Map3k3	7.13486e-265	0.924809	1 Wdfy4 hi cDC2
Tmem131	1.94578e-244	0.921731	1 Wdfy4 hi cDC2
Sirpb1a	1.07885e-208	0.918105	1 Wdfy4 hi cDC2
Btbd9	1.27866e-240	0.917686	1 Wdfy4 hi cDC2
Arhgap25	6.7035e-106	0.914013	1 Wdfy4 hi cDC2
Dock10	0	0.910988	1 Wdfy4 hi cDC2
Tcof1	2.81294e-51	0.910404	1 Wdfy4 hi cDC2
Cdc14a	2.33692e-119	0.908005	1 Wdfy4 hi cDC2
Camk2d	1.63326e-83	0.906142	1 Wdfy4 hi cDC2
Cd244a	1.00179e-177	0.905067	1 Wdfy4 hi cDC2
Tcf20	1.85929e-201	0.903948	1 Wdfy4 hi cDC2
Ptk2	1.25455e-79	0.903581	1 Wdfy4 hi cDC2
Crlf3	6.63478e-269	0.903361	1 Wdfy4 hi cDC2
Disc1	8.5865e-78	0.902766	1 Wdfy4 hi cDC2
Il6ra	1.17003e-153	0.90039	1 Wdfy4 hi cDC2
Rgl1	9.32868e-87	0.898833	1 Wdfy4 hi cDC2
Raet1e	1.07618e-90	0.896822	1 Wdfy4 hi cDC2
Snx29	1.959e-90	0.89568	1 Wdfy4 hi cDC2
Cbl	2.07428e-209	0.890521	1 Wdfy4 hi cDC2
Tspan9	5.72515e-71	0.887693	1 Wdfy4 hi cDC2
Gm5086	1.29979e-88	0.887569	1 Wdfy4 hi cDC2
Csnk1g3	3.47758e-142	0.884693	1 Wdfy4 hi cDC2
Slc12a2	2.2662e-51	0.883859	1 Wdfy4 hi cDC2
Akap10	4.86304e-119	0.883073	1 Wdfy4 hi cDC2
Pstpip2	5.61144e-54	0.882161	1 Wdfy4 hi cDC2
Mob3b	3.08445e-59	0.881413	1 Wdfy4 hi cDC2
mt-Cytb	0	0.880982	1 Wdfy4 hi cDC2
Zbtb20	0	0.880624	1 Wdfy4 hi cDC2
Pnpla7	2.95734e-72	0.877872	1 Wdfy4 hi cDC2
Arhgap45	1.84227e-193	0.876811	1 Wdfy4 hi cDC2
Hivep2	9.10166e-41	0.875834	1 Wdfy4 hi cDC2
Sema4d	1.23072e-138	0.875647	1 Wdfy4 hi cDC2
Fam172a	1.34286e-217	0.873511	1 Wdfy4 hi cDC2
Adam19	2.08896e-61	0.87284	1 Wdfy4 hi cDC2
Ext1	1.60666e-56	0.872726	1 Wdfy4 hi cDC2
Lcor	2.53053e-141	0.872588	1 Wdfy4 hi cDC2
Ciita	0	0.871006	1 Wdfy4 hi cDC2
Satb1	3.28609e-63	0.868366	1 Wdfy4 hi cDC2
Pitpnc1	9.53461e-63	0.868032	1 Wdfy4 hi cDC2
Myo5a	9.12462e-141	0.865485	1 Wdfy4 hi cDC2
Tsc22d1	3.49076e-100	0.865219	1 Wdfy4 hi cDC2
App	4.17139e-147	0.864863	1 Wdfy4 hi cDC2
Eml4	2.64776e-131	0.86486	1 Wdfy4 hi cDC2
Atp8b4	1.53415e-52	0.861901	1 Wdfy4 hi cDC2
Spns3	5.38013e-120	0.859387	1 Wdfy4 hi cDC2
Rbm47	2.37529e-169	0.859352	1 Wdfy4 hi cDC2
Zcchc7	6.85822e-249	0.856021	1 Wdfy4 hi cDC2
Cmip	6.34019e-281	0.854674	1 Wdfy4 hi cDC2
Grk3	0	0.853599	1 Wdfy4 hi cDC2
Ambra1	2.51469e-229	0.852421	1 Wdfy4 hi cDC2
Malt1	4.39857e-255	0.850752	1 Wdfy4 hi cDC2
Slc43a2	9.52526e-67	0.848135	1 Wdfy4 hi cDC2
Ptpn22	3.21312e-135	0.847015	1 Wdfy4 hi cDC2
Runx3	2.64613e-96	0.846807	1 Wdfy4 hi cDC2
Zbtb46	1.11301e-141	0.846231	1 Wdfy4 hi cDC2
Exoc4	6.51698e-215	0.844164	1 Wdfy4 hi cDC2
Wwox	4.88036e-17	0.844017	1 Wdfy4 hi cDC2
Adam22	1.00668e-84	0.843017	1 Wdfy4 hi cDC2
Skap2	0	0.838918	1 Wdfy4 hi cDC2
Nfkb1	4.92308e-249	0.837783	1 Wdfy4 hi cDC2
Kdm7a	1.57665e-137	0.835555	1 Wdfy4 hi cDC2
Retreg1	8.58752e-65	0.834066	1 Wdfy4 hi cDC2
Atp8a1	1.62995e-108	0.832638	1 Wdfy4 hi cDC2
Setd2	4.34758e-167	0.832337	1 Wdfy4 hi cDC2
Pik3cb	5.2437e-182	0.830893	1 Wdfy4 hi cDC2
Asap1	0	0.830445	1 Wdfy4 hi cDC2
Dlg1	4.62094e-114	0.826098	1 Wdfy4 hi cDC2
Dock8	0	0.825966	1 Wdfy4 hi cDC2
Klhl18	7.09733e-61	0.825883	1 Wdfy4 hi cDC2
Dennd1b	1.30698e-121	0.824431	1 Wdfy4 hi cDC2
Sdccag8	2.33048e-126	0.820732	1 Wdfy4 hi cDC2
Apbb1ip	0	0.820228	1 Wdfy4 hi cDC2
BC035044	1.26942e-93	0.819269	1 Wdfy4 hi cDC2
Dleu2	1.38208e-220	0.819263	1 Wdfy4 hi cDC2
Plcg2	9.47206e-136	0.813223	1 Wdfy4 hi cDC2
Mtmr3	1.94518e-94	0.813158	1 Wdfy4 hi cDC2
Kmt2c	5.93098e-236	0.811792	1 Wdfy4 hi cDC2
B4galt6	1.2716e-58	0.811437	1 Wdfy4 hi cDC2
Kpna4	3.1913e-196	0.811393	1 Wdfy4 hi cDC2
Trim14	1.65608e-45	0.810765	1 Wdfy4 hi cDC2
St6gal1	1.23685e-129	0.810188	1 Wdfy4 hi cDC2
Pan3	6.11641e-213	0.809896	1 Wdfy4 hi cDC2
Atxn7l1	1.41062e-195	0.809032	1 Wdfy4 hi cDC2
Vps13b	1.0926e-177	0.806938	1 Wdfy4 hi cDC2
Zfp831	2.25667e-80	0.806316	1 Wdfy4 hi cDC2
Lims1	1.51149e-141	0.805835	1 Wdfy4 hi cDC2
Dpp4	0	0.80548	1 Wdfy4 hi cDC2
Aig1	5.72658e-32	0.804693	1 Wdfy4 hi cDC2
mt-Atp6	0	0.804683	1 Wdfy4 hi cDC2
Pik3r5	2.57943e-77	0.804255	1 Wdfy4 hi cDC2
Nfatc2	6.62608e-49	0.803635	1 Wdfy4 hi cDC2
Ptpn3	3.6441e-50	0.802909	1 Wdfy4 hi cDC2
Gm10974	1.84343e-67	0.799886	1 Wdfy4 hi cDC2
Hdac8	4.12295e-31	0.799581	1 Wdfy4 hi cDC2
Lrch1	3.67684e-237	0.797332	1 Wdfy4 hi cDC2
mt-Nd2	3.16252e-256	0.797015	1 Wdfy4 hi cDC2
Ascc3	3.10884e-86	0.792623	1 Wdfy4 hi cDC2
Mbnl2	7.43199e-92	0.792472	1 Wdfy4 hi cDC2
Itgav	1.42786e-30	0.791192	1 Wdfy4 hi cDC2
4921511I17Rik	8.54388e-67	0.789725	1 Wdfy4 hi cDC2
Cyp4f16	3.51718e-109	0.788246	1 Wdfy4 hi cDC2
Camk1d	0	0.788133	1 Wdfy4 hi cDC2
Gab2	2.78382e-116	0.787787	1 Wdfy4 hi cDC2
Babam2	9.21437e-45	0.787723	1 Wdfy4 hi cDC2
Slc38a1	7.60119e-77	0.786945	1 Wdfy4 hi cDC2
Zeb1	3.79237e-153	0.786624	1 Wdfy4 hi cDC2
Lcp2	1.85391e-90	0.786494	1 Wdfy4 hi cDC2
Dennd1a	4.66959e-128	0.785826	1 Wdfy4 hi cDC2
Gm32633	4.01533e-69	0.785282	1 Wdfy4 hi cDC2
Rps6ka3	2.6842e-92	0.781537	1 Wdfy4 hi cDC2
Sirpb1b	1.73773e-70	0.78121	1 Wdfy4 hi cDC2
Dock2	0	0.780104	1 Wdfy4 hi cDC2
Tmem150b	3.61938e-49	0.774253	1 Wdfy4 hi cDC2
Cd80	2.27139e-63	0.773939	1 Wdfy4 hi cDC2
Rnf216	1.35384e-109	0.772165	1 Wdfy4 hi cDC2
Pacs1	2.17114e-29	0.771523	1 Wdfy4 hi cDC2
Eya3	3.65093e-25	0.771514	1 Wdfy4 hi cDC2
Picalm	5.09777e-93	0.769719	1 Wdfy4 hi cDC2
Tut4	3.26071e-71	0.768666	1 Wdfy4 hi cDC2
Sipa1l3	7.71468e-68	0.767644	1 Wdfy4 hi cDC2
Kit	5.74685e-70	0.76738	1 Wdfy4 hi cDC2
Pkib	3.3512e-56	0.766167	1 Wdfy4 hi cDC2
Wasf2	1.25036e-153	0.764909	1 Wdfy4 hi cDC2
Slc44a2	2.96706e-51	0.764481	1 Wdfy4 hi cDC2
Cog5	1.99389e-84	0.764064	1 Wdfy4 hi cDC2
Sh2d3c	1.50125e-38	0.763349	1 Wdfy4 hi cDC2
Gm15987	9.51308e-231	0.763203	1 Wdfy4 hi cDC2
Notch2	8.06799e-64	0.762868	1 Wdfy4 hi cDC2
Nsmaf	6.28723e-54	0.762658	1 Wdfy4 hi cDC2
Acer3	1.13112e-61	0.762551	1 Wdfy4 hi cDC2
Tbc1d22a	5.37591e-40	0.761526	1 Wdfy4 hi cDC2
Ankrd11	1.45977e-243	0.761224	1 Wdfy4 hi cDC2
Asb2	4.59607e-124	0.759959	1 Wdfy4 hi cDC2
Nfatc3	6.45106e-52	0.759508	1 Wdfy4 hi cDC2
Dnmt3a	5.81228e-101	0.758477	1 Wdfy4 hi cDC2
Lrmda	5.15939e-15	0.756668	1 Wdfy4 hi cDC2
Rin3	8.95656e-38	0.756001	1 Wdfy4 hi cDC2
Tet2	2.37035e-94	0.755459	1 Wdfy4 hi cDC2
Ank	2.27469e-30	0.755249	1 Wdfy4 hi cDC2
St8sia6	8.94736e-75	0.753296	1 Wdfy4 hi cDC2
Fryl	5.57288e-129	0.751624	1 Wdfy4 hi cDC2
Nlrp1b	1.31973e-46	0.750705	1 Wdfy4 hi cDC2
Nod1	1.07962e-46	0.749896	1 Wdfy4 hi cDC2
Rras2	1.32931e-82	0.749363	1 Wdfy4 hi cDC2
Tnrc6b	8.96285e-202	0.748425	1 Wdfy4 hi cDC2
Spag9	9.00519e-181	0.746822	1 Wdfy4 hi cDC2
Flnb	1.80032e-43	0.74566	1 Wdfy4 hi cDC2
Cdc42se2	5.8891e-89	0.745591	1 Wdfy4 hi cDC2
Scaper	2.13101e-63	0.744261	1 Wdfy4 hi cDC2
Xpr1	4.15223e-45	0.743877	1 Wdfy4 hi cDC2
Elmsan1	2.21508e-36	0.743818	1 Wdfy4 hi cDC2
Stk24	3.30465e-84	0.742778	1 Wdfy4 hi cDC2
mt-Co3	9.35463e-302	0.741571	1 Wdfy4 hi cDC2
Etv6	0	0.741229	1 Wdfy4 hi cDC2
Arid1b	5.63616e-236	0.741002	1 Wdfy4 hi cDC2
Pde4b	1.69468e-124	0.740429	1 Wdfy4 hi cDC2
Kansl1l	3.33683e-31	0.739664	1 Wdfy4 hi cDC2
Nsd1	3.8718e-161	0.738986	1 Wdfy4 hi cDC2
Ap1s3	2.81066e-97	0.738436	1 Wdfy4 hi cDC2
mt-Nd4	1.15243e-235	0.737173	1 Wdfy4 hi cDC2
Anks1	1.47114e-28	0.736589	1 Wdfy4 hi cDC2
Slc44a5	1.54568e-20	0.735813	1 Wdfy4 hi cDC2
Clasp2	2.68381e-68	0.735468	1 Wdfy4 hi cDC2
Vav3	6.52218e-70	0.732961	1 Wdfy4 hi cDC2
Havcr2	4.13901e-70	0.731633	1 Wdfy4 hi cDC2
Fbxl20	9.62913e-33	0.731492	1 Wdfy4 hi cDC2
Atg10	1.7118e-35	0.731467	1 Wdfy4 hi cDC2
Foxo3	7.33488e-24	0.731348	1 Wdfy4 hi cDC2
Herc1	6.30626e-72	0.730506	1 Wdfy4 hi cDC2
Stat4	3.13446e-37	0.729202	1 Wdfy4 hi cDC2
Nipbl	2.51722e-219	0.72912	1 Wdfy4 hi cDC2
Stk10	1.58697e-43	0.72827	1 Wdfy4 hi cDC2
Zfp652	3.59674e-25	0.727691	1 Wdfy4 hi cDC2
Adcy7	8.09787e-36	0.725467	1 Wdfy4 hi cDC2
Bicra	1.70129e-29	0.725062	1 Wdfy4 hi cDC2
Otulinl	5.21519e-234	0.722683	1 Wdfy4 hi cDC2
Myo9b	4.94758e-118	0.722386	1 Wdfy4 hi cDC2
Ankrd17	7.49604e-74	0.72228	1 Wdfy4 hi cDC2
Med13l	1.98678e-103	0.722058	1 Wdfy4 hi cDC2
Eps8	4.4518e-40	0.720708	1 Wdfy4 hi cDC2
Kcnq1ot1	8.44724e-21	0.720699	1 Wdfy4 hi cDC2
Arl15	9.7843e-11	0.719902	1 Wdfy4 hi cDC2
Hps3	2.05307e-47	0.719893	1 Wdfy4 hi cDC2
Cyld	6.93066e-85	0.717677	1 Wdfy4 hi cDC2
Tnrc6c	4.84218e-75	0.717488	1 Wdfy4 hi cDC2
Slc38a9	4.40341e-21	0.717149	1 Wdfy4 hi cDC2
Fyb	0	0.716663	1 Wdfy4 hi cDC2
Rfx3	1.20783e-29	0.715618	1 Wdfy4 hi cDC2
Cdkal1	2.37712e-34	0.715585	1 Wdfy4 hi cDC2
Smg1	3.0308e-96	0.714941	1 Wdfy4 hi cDC2
Stra6l	4.28696e-40	0.714914	1 Wdfy4 hi cDC2
Rb1	1.75763e-57	0.714739	1 Wdfy4 hi cDC2
Acap2	1.34181e-60	0.714267	1 Wdfy4 hi cDC2
Gsap	6.5461e-99	0.714195	1 Wdfy4 hi cDC2
Tbl1xr1	2.37213e-95	0.713611	1 Wdfy4 hi cDC2
Chd2	9.1152e-88	0.713447	1 Wdfy4 hi cDC2
Nav1	9.28172e-300	0.712804	1 Wdfy4 hi cDC2
Tpk1	4.76771e-26	0.712017	1 Wdfy4 hi cDC2
Phf14	1.4548e-40	0.710656	1 Wdfy4 hi cDC2
Ppp1r12b	1.04057e-18	0.710333	1 Wdfy4 hi cDC2
Apba1	1.80941e-07	0.709767	1 Wdfy4 hi cDC2
Atf7	7.81271e-25	0.709297	1 Wdfy4 hi cDC2
Nsd3	1.03833e-145	0.708845	1 Wdfy4 hi cDC2
Dapp1	7.12413e-161	0.708625	1 Wdfy4 hi cDC2
Itpr2	9.86847e-25	0.708029	1 Wdfy4 hi cDC2
Ncoa1	1.10322e-51	0.707874	1 Wdfy4 hi cDC2
Vti1a	2.45943e-179	0.707348	1 Wdfy4 hi cDC2
Nfatc1	1.35843e-28	0.706593	1 Wdfy4 hi cDC2
Ptpn12	1.25425e-21	0.706249	1 Wdfy4 hi cDC2
Fars2	2.02028e-27	0.705569	1 Wdfy4 hi cDC2
Tfeb	1.48118e-42	0.70493	1 Wdfy4 hi cDC2
Nt5dc1	5.69426e-17	0.704927	1 Wdfy4 hi cDC2
Nf1	2.45325e-62	0.704909	1 Wdfy4 hi cDC2
Fbxw7	1.03062e-23	0.704262	1 Wdfy4 hi cDC2
Smarca2	3.07965e-75	0.704219	1 Wdfy4 hi cDC2
Crtc3	4.00609e-29	0.701713	1 Wdfy4 hi cDC2
Rasgef1b	2.26726e-23	0.700155	1 Wdfy4 hi cDC2
Sh3pxd2a	1.05933e-65	0.698048	1 Wdfy4 hi cDC2
Kansl1	1.26343e-202	0.697693	1 Wdfy4 hi cDC2
Dennd3	2.00125e-28	0.697387	1 Wdfy4 hi cDC2
Tnfaip8	2.04399e-103	0.695612	1 Wdfy4 hi cDC2
Plcl2	1.10747e-119	0.695167	1 Wdfy4 hi cDC2
Dnajc1	6.2747e-47	0.695083	1 Wdfy4 hi cDC2
Sirpa	5.46248e-121	0.694929	1 Wdfy4 hi cDC2
Akap13	1.3913e-301	0.694326	1 Wdfy4 hi cDC2
Rnd3	5.95993e-14	0.693791	1 Wdfy4 hi cDC2
Btaf1	4.57968e-47	0.693604	1 Wdfy4 hi cDC2
Gpm6b	3.52873e-17	0.691735	1 Wdfy4 hi cDC2
Aim2	7.28709e-75	0.691318	1 Wdfy4 hi cDC2
Stim2	3.56243e-23	0.690726	1 Wdfy4 hi cDC2
Gbf1	4.59403e-28	0.689662	1 Wdfy4 hi cDC2
Fto	9.35672e-29	0.689649	1 Wdfy4 hi cDC2
mt-Nd1	1.61363e-186	0.689575	1 Wdfy4 hi cDC2
Dgkd	8.8068e-24	0.688634	1 Wdfy4 hi cDC2
Bcas3	3.52451e-13	0.68833	1 Wdfy4 hi cDC2
Git2	8.28265e-44	0.687286	1 Wdfy4 hi cDC2
Snx30	8.71122e-18	0.686263	1 Wdfy4 hi cDC2
Stag1	1.57096e-131	0.684899	1 Wdfy4 hi cDC2
AY036118	0	0.684425	1 Wdfy4 hi cDC2
Snx9	1.57451e-24	0.683356	1 Wdfy4 hi cDC2
Ube3c	4.08043e-14	0.679589	1 Wdfy4 hi cDC2
Heatr5a	8.12724e-15	0.678864	1 Wdfy4 hi cDC2
Arhgef18	2.12388e-17	0.678674	1 Wdfy4 hi cDC2
Sorl1	9.51526e-32	0.67809	1 Wdfy4 hi cDC2
Cdyl	4.74201e-22	0.677582	1 Wdfy4 hi cDC2
Cdyl2	3.29293e-29	0.677176	1 Wdfy4 hi cDC2
Strn3	6.4661e-52	0.675593	1 Wdfy4 hi cDC2
Taok3	1.32628e-162	0.675185	1 Wdfy4 hi cDC2
Fcho2	5.96889e-55	0.675156	1 Wdfy4 hi cDC2
Pola1	1.45784e-41	0.672433	1 Wdfy4 hi cDC2
Cytip	6.47801e-146	0.671089	1 Wdfy4 hi cDC2
Chd6	2.88346e-34	0.670798	1 Wdfy4 hi cDC2
Rreb1	1.1044e-15	0.669491	1 Wdfy4 hi cDC2
mt-Co2	2.73028e-234	0.669318	1 Wdfy4 hi cDC2
Dop1a	1.60891e-14	0.665164	1 Wdfy4 hi cDC2
Lrch3	3.00468e-48	0.664766	1 Wdfy4 hi cDC2
Xpo7	7.93059e-10	0.664588	1 Wdfy4 hi cDC2
Zfand3	4.74279e-124	0.664531	1 Wdfy4 hi cDC2
Usp34	2.24945e-91	0.664178	1 Wdfy4 hi cDC2
Ahr	2.61852e-05	0.663642	1 Wdfy4 hi cDC2
Ust	8.09001e-12	0.663282	1 Wdfy4 hi cDC2
Srgap3	2.88177e-09	0.662861	1 Wdfy4 hi cDC2
Arhgap17	1.80487e-47	0.662794	1 Wdfy4 hi cDC2
Ppp1r12a	2.41189e-185	0.661178	1 Wdfy4 hi cDC2
Akt3	4.85436e-128	0.6608	1 Wdfy4 hi cDC2
Fem1c	5.83856e-22	0.660197	1 Wdfy4 hi cDC2
Stk3	1.66864e-22	0.659575	1 Wdfy4 hi cDC2
Ddi2	6.43837e-41	0.659406	1 Wdfy4 hi cDC2
Arih1	3.18191e-103	0.65803	1 Wdfy4 hi cDC2
Syk	1.06946e-92	0.657844	1 Wdfy4 hi cDC2
Hck	1.85097e-96	0.656253	1 Wdfy4 hi cDC2
Rnf149	1.12163e-27	0.655636	1 Wdfy4 hi cDC2
Scfd2	0.000298784	0.655344	1 Wdfy4 hi cDC2
Snd1	5.97995e-58	0.655088	1 Wdfy4 hi cDC2
Parp14	6.40255e-07	0.654158	1 Wdfy4 hi cDC2
Dtx1	1.11812e-28	0.652896	1 Wdfy4 hi cDC2
Gm47664	1.24019e-31	0.652168	1 Wdfy4 hi cDC2
Eef2k	1.71e-20	0.652038	1 Wdfy4 hi cDC2
Dym	6.12394e-12	0.651567	1 Wdfy4 hi cDC2
Rubcnl	2.1507e-14	0.651043	1 Wdfy4 hi cDC2
Gng2	6.39071e-13	0.650935	1 Wdfy4 hi cDC2
Rabep1	1.82318e-49	0.65079	1 Wdfy4 hi cDC2
Dock11	8.31251e-107	0.64968	1 Wdfy4 hi cDC2
Cd300lf	6.75502e-30	0.649296	1 Wdfy4 hi cDC2
Itpkb	5.41745e-11	0.649049	1 Wdfy4 hi cDC2
Ptger3	4.20633e-07	0.648629	1 Wdfy4 hi cDC2
Mink1	4.10811e-27	0.648194	1 Wdfy4 hi cDC2
Zfp407	1.10983e-15	0.648189	1 Wdfy4 hi cDC2
Srpk2	1.40301e-09	0.646194	1 Wdfy4 hi cDC2
Pag1	4.19431e-25	0.64612	1 Wdfy4 hi cDC2
Mark3	8.18279e-16	0.646056	1 Wdfy4 hi cDC2
Nptn	3.76956e-78	0.643969	1 Wdfy4 hi cDC2
Supt3	9.68863e-35	0.64324	1 Wdfy4 hi cDC2
Smurf2	6.90796e-20	0.642126	1 Wdfy4 hi cDC2
Rapgef6	6.12912e-79	0.641476	1 Wdfy4 hi cDC2
Baz1a	3.07586e-119	0.64133	1 Wdfy4 hi cDC2
Slc46a3	6.25402e-64	0.640856	1 Wdfy4 hi cDC2
Stk17b	1.56726e-34	0.640198	1 Wdfy4 hi cDC2
Ptpn4	6.3186e-13	0.639724	1 Wdfy4 hi cDC2
Atp13a3	5.27185e-11	0.639274	1 Wdfy4 hi cDC2
Sort1	1.56152e-18	0.638903	1 Wdfy4 hi cDC2
Tet3	2.37684e-16	0.638488	1 Wdfy4 hi cDC2
Tbc1d16	1.2532e-20	0.638157	1 Wdfy4 hi cDC2
Abi1	4.3268e-65	0.637836	1 Wdfy4 hi cDC2
Arfgef1	8.9749e-37	0.637827	1 Wdfy4 hi cDC2
Kdm2a	6.95126e-48	0.636877	1 Wdfy4 hi cDC2
Snx13	1.18319e-19	0.636037	1 Wdfy4 hi cDC2
AW554918	2.81719e-16	0.635974	1 Wdfy4 hi cDC2
Stap1	4.88143e-26	0.635959	1 Wdfy4 hi cDC2
Pdss2	2.87346e-08	0.635757	1 Wdfy4 hi cDC2
Zfp516	5.73362e-32	0.635135	1 Wdfy4 hi cDC2
Clec4a4	4.2165e-28	0.634886	1 Wdfy4 hi cDC2
Mrtfa	1.73234e-154	0.634861	1 Wdfy4 hi cDC2
Armh3	6.10929e-06	0.634281	1 Wdfy4 hi cDC2
Prkdc	8.86e-13	0.633989	1 Wdfy4 hi cDC2
Vav2	2.12553e-25	0.631475	1 Wdfy4 hi cDC2
Mllt10	7.99702e-63	0.631383	1 Wdfy4 hi cDC2
Kmo	2.18738e-34	0.631306	1 Wdfy4 hi cDC2
Phkb	5.29758e-24	0.631217	1 Wdfy4 hi cDC2
Scn3a	5.58905e-29	0.630804	1 Wdfy4 hi cDC2
S100pbp	5.13648e-15	0.629807	1 Wdfy4 hi cDC2
Nlrc4	5.67718e-19	0.628853	1 Wdfy4 hi cDC2
Rap1gap2	1.24915e-12	0.62854	1 Wdfy4 hi cDC2
Ankhd1	1.03178e-54	0.628302	1 Wdfy4 hi cDC2
Supt20	1.70584e-09	0.628205	1 Wdfy4 hi cDC2
Epb41	1	0.626522	1 Wdfy4 hi cDC2
Gsk3b	3.01387e-38	0.62599	1 Wdfy4 hi cDC2
Arhgap18	3.84333e-14	0.624577	1 Wdfy4 hi cDC2
Brd4	9.90021e-61	0.623763	1 Wdfy4 hi cDC2
Sil1	1	0.62365	1 Wdfy4 hi cDC2
8030462N17Rik	1.81835e-12	0.623046	1 Wdfy4 hi cDC2
R3hdm1	1.423e-32	0.622362	1 Wdfy4 hi cDC2
Rev3l	2.91365e-07	0.62084	1 Wdfy4 hi cDC2
Ncoa3	3.1005e-60	0.620287	1 Wdfy4 hi cDC2
Sla	7.99191e-37	0.619602	1 Wdfy4 hi cDC2
Ddr1	5.12085e-14	0.619596	1 Wdfy4 hi cDC2
Lpin2	1.7031e-17	0.619283	1 Wdfy4 hi cDC2
Ggta1	1.45533e-13	0.618028	1 Wdfy4 hi cDC2
Pten	8.45698e-34	0.61766	1 Wdfy4 hi cDC2
Rapgef2	5.73672e-30	0.617333	1 Wdfy4 hi cDC2
Erbin	5.03886e-41	0.616153	1 Wdfy4 hi cDC2
Tasor2	7.38628e-14	0.615898	1 Wdfy4 hi cDC2
Fam107b	1.40449e-81	0.614985	1 Wdfy4 hi cDC2
1600010M07Rik	1.71843e-17	0.613922	1 Wdfy4 hi cDC2
Gm47283	4.09454e-19	0.613905	1 Wdfy4 hi cDC2
Ly86	1.30728e-81	0.613884	1 Wdfy4 hi cDC2
Lpcat2	4.32138e-11	0.613542	1 Wdfy4 hi cDC2
Rnf13	1.04082e-07	0.613419	1 Wdfy4 hi cDC2
Tmem164	4.19321e-16	0.612712	1 Wdfy4 hi cDC2
Ppp2r5c	7.12602e-26	0.612529	1 Wdfy4 hi cDC2
Nfam1	5.3748e-29	0.611681	1 Wdfy4 hi cDC2
Faf1	1.48377e-20	0.611625	1 Wdfy4 hi cDC2
Rps6ka5	9.50371e-10	0.611554	1 Wdfy4 hi cDC2
Adgre5	6.88721e-55	0.610152	1 Wdfy4 hi cDC2
Itsn2	1.50703e-42	0.609856	1 Wdfy4 hi cDC2
Crebbp	7.49091e-72	0.609723	1 Wdfy4 hi cDC2
Gmds	1	0.609417	1 Wdfy4 hi cDC2
Fkbp15	1.34305e-13	0.609307	1 Wdfy4 hi cDC2
Ralgapa1	6.31069e-29	0.60921	1 Wdfy4 hi cDC2
Cul3	6.26749e-34	0.60906	1 Wdfy4 hi cDC2
Map2k5	1.04266e-08	0.608898	1 Wdfy4 hi cDC2
Ahcyl2	2.13208e-20	0.607035	1 Wdfy4 hi cDC2
Sgk3	2.53277e-49	0.606759	1 Wdfy4 hi cDC2
Afdn	2.31767e-14	0.605932	1 Wdfy4 hi cDC2
Herc3	1.75316e-10	0.605626	1 Wdfy4 hi cDC2
Rab43	1.14017e-149	0.605193	1 Wdfy4 hi cDC2
Cux1	2.09604e-24	0.604362	1 Wdfy4 hi cDC2
Lpp	6.22694e-142	0.603672	1 Wdfy4 hi cDC2
Glg1	2.05957e-23	0.602566	1 Wdfy4 hi cDC2
Atrnl1	6.29756e-61	0.602517	1 Wdfy4 hi cDC2
Rgs12	6.83455e-22	0.602471	1 Wdfy4 hi cDC2
Pcca	5.1349e-06	0.602235	1 Wdfy4 hi cDC2
Fnip1	7.69489e-12	0.602101	1 Wdfy4 hi cDC2
Rbm6	8.00687e-32	0.601071	1 Wdfy4 hi cDC2
Cstf3	3.2205e-13	0.60056	1 Wdfy4 hi cDC2
Dyrk1a	1.22244e-29	0.599636	1 Wdfy4 hi cDC2
Slc10a7	0.00177757	0.599221	1 Wdfy4 hi cDC2
Ttc17	1.11066e-06	0.599193	1 Wdfy4 hi cDC2
Arhgef2	6.3675e-14	0.598168	1 Wdfy4 hi cDC2
Elf4	5.96649e-30	0.598125	1 Wdfy4 hi cDC2
Pde7a	3.76443e-14	0.59787	1 Wdfy4 hi cDC2
Tgfbr1	5.15854e-09	0.59761	1 Wdfy4 hi cDC2
5031439G07Rik	1.73498e-22	0.597511	1 Wdfy4 hi cDC2
Stx16	1.73362e-31	0.597365	1 Wdfy4 hi cDC2
Eif2ak3	0.0112557	0.597172	1 Wdfy4 hi cDC2
Birc6	1.47628e-80	0.596699	1 Wdfy4 hi cDC2
Dis3l2	7.67019e-08	0.595499	1 Wdfy4 hi cDC2
Rnf130	1.56209e-38	0.594556	1 Wdfy4 hi cDC2
Man2b1	2.10104e-82	0.594553	1 Wdfy4 hi cDC2
Rnf169	8.93384e-10	0.592752	1 Wdfy4 hi cDC2
Nadk	1.58015e-21	0.592627	1 Wdfy4 hi cDC2
Abl1	0.000192695	0.591829	1 Wdfy4 hi cDC2
Cdon	3.61088e-17	0.590353	1 Wdfy4 hi cDC2
Ppm1h	2.17202e-19	0.590331	1 Wdfy4 hi cDC2
Lpxn	1	0.589822	1 Wdfy4 hi cDC2
Scaf8	4.93008e-14	0.589711	1 Wdfy4 hi cDC2
Chm	8.17665e-07	0.58971	1 Wdfy4 hi cDC2
AC149090.1	7.30089e-26	0.588919	1 Wdfy4 hi cDC2
Abca3	0.00269981	0.58889	1 Wdfy4 hi cDC2
Mkln1	1.07391e-35	0.588537	1 Wdfy4 hi cDC2
Ash1l	1.71344e-66	0.588058	1 Wdfy4 hi cDC2
Nr2c2	2.76968e-09	0.587495	1 Wdfy4 hi cDC2
Shld2	0.00319985	0.58729	1 Wdfy4 hi cDC2
Gse1	9.27731e-15	0.586709	1 Wdfy4 hi cDC2
Rnf111	3.91426e-23	0.586527	1 Wdfy4 hi cDC2
Fam13b	1.339e-19	0.586351	1 Wdfy4 hi cDC2
Rngtt	2.71827e-07	0.586053	1 Wdfy4 hi cDC2
Acbd5	0.000715248	0.585735	1 Wdfy4 hi cDC2
Lrrc8d	0.0357276	0.58562	1 Wdfy4 hi cDC2
Atxn7	2.30539e-11	0.58488	1 Wdfy4 hi cDC2
Arid4b	3.68774e-32	0.584837	1 Wdfy4 hi cDC2
Lnpep	1.16584e-42	0.584022	1 Wdfy4 hi cDC2
Asxl2	2.2595e-17	0.583755	1 Wdfy4 hi cDC2
Cbfb	3.98865e-16	0.583637	1 Wdfy4 hi cDC2
Hmbox1	4.75565e-05	0.583617	1 Wdfy4 hi cDC2
Rmdn1	1	0.583398	1 Wdfy4 hi cDC2
Abhd12	2.99095e-29	0.583381	1 Wdfy4 hi cDC2
Sp100	4.88707e-19	0.583214	1 Wdfy4 hi cDC2
Sesn1	0.00180815	0.582044	1 Wdfy4 hi cDC2
Col4a3bp	4.51044e-05	0.581988	1 Wdfy4 hi cDC2
Arid1a	2.23741e-26	0.581427	1 Wdfy4 hi cDC2
Gm4258	1.85822e-10	0.580873	1 Wdfy4 hi cDC2
Zc3hav1	2.66818e-09	0.580069	1 Wdfy4 hi cDC2
Gpatch8	2.50548e-16	0.579497	1 Wdfy4 hi cDC2
Alpk1	0.00698079	0.578252	1 Wdfy4 hi cDC2
Sh3kbp1	1.049e-17	0.577685	1 Wdfy4 hi cDC2
Rictor	0.000153641	0.57765	1 Wdfy4 hi cDC2
Gm20513	4.55515e-09	0.577154	1 Wdfy4 hi cDC2
Traf3	8.84785e-90	0.576996	1 Wdfy4 hi cDC2
Pak1	9.99526e-10	0.576901	1 Wdfy4 hi cDC2
Il6st	4.18855e-29	0.576879	1 Wdfy4 hi cDC2
Ccm2	1	0.576793	1 Wdfy4 hi cDC2
Rap1a	2.16181e-126	0.576244	1 Wdfy4 hi cDC2
Slc9a7	2.01082e-19	0.575665	1 Wdfy4 hi cDC2
mt-Co1	1.85149e-180	0.575102	1 Wdfy4 hi cDC2
Kat6a	5.41861e-22	0.574351	1 Wdfy4 hi cDC2
St8sia1	1.63878e-34	0.574152	1 Wdfy4 hi cDC2
Dglucy	0.0144061	0.573867	1 Wdfy4 hi cDC2
Rnf213	5.676e-06	0.573833	1 Wdfy4 hi cDC2
R3hdm2	1.47806e-18	0.572799	1 Wdfy4 hi cDC2
Tmem135	1.9756e-05	0.571699	1 Wdfy4 hi cDC2
Pum1	6.50025e-19	0.571631	1 Wdfy4 hi cDC2
Kdm4c	4.79116e-05	0.571301	1 Wdfy4 hi cDC2
Rinl	1.26739e-05	0.571297	1 Wdfy4 hi cDC2
Esco1	1.45065e-07	0.571065	1 Wdfy4 hi cDC2
Zc3h12d	1.88117e-09	0.570652	1 Wdfy4 hi cDC2
Trim44	2.07401e-05	0.570611	1 Wdfy4 hi cDC2
Atg7	0.000402762	0.569526	1 Wdfy4 hi cDC2
Trappc8	1.78593e-08	0.568248	1 Wdfy4 hi cDC2
Zfp292	2.27195e-13	0.56819	1 Wdfy4 hi cDC2
Wdr33	6.32699e-14	0.568165	1 Wdfy4 hi cDC2
Tnks2	4.99445e-11	0.567834	1 Wdfy4 hi cDC2
Tmem156	7.1977e-05	0.567219	1 Wdfy4 hi cDC2
Plxnc1	3.76561e-195	0.566773	1 Wdfy4 hi cDC2
Ptpro	4.18456e-15	0.566352	1 Wdfy4 hi cDC2
Rc3h1	0.000375977	0.56632	1 Wdfy4 hi cDC2
Evl	4.40046e-09	0.565457	1 Wdfy4 hi cDC2
Rbm5	1.6157e-30	0.56405	1 Wdfy4 hi cDC2
Pacsin2	1	0.563738	1 Wdfy4 hi cDC2
Agpat4	1	0.563544	1 Wdfy4 hi cDC2
Nrf1	0.00155804	0.563066	1 Wdfy4 hi cDC2
Trappc9	0.00622315	0.562648	1 Wdfy4 hi cDC2
Ppp6r3	3.92309e-07	0.561668	1 Wdfy4 hi cDC2
Ncor1	1.01829e-72	0.5616	1 Wdfy4 hi cDC2
Zfp638	2.09821e-32	0.561123	1 Wdfy4 hi cDC2
Mark2	3.5743e-09	0.561015	1 Wdfy4 hi cDC2
Frmd4b	0.105251	0.560888	1 Wdfy4 hi cDC2
Nedd4	8.91933e-36	0.559215	1 Wdfy4 hi cDC2
Agps	9.00476e-09	0.55905	1 Wdfy4 hi cDC2
Elp4	1	0.558695	1 Wdfy4 hi cDC2
Sbno2	3.65705e-27	0.558527	1 Wdfy4 hi cDC2
Mbtd1	1.52494e-14	0.557588	1 Wdfy4 hi cDC2
Stag2	3.09905e-24	0.557267	1 Wdfy4 hi cDC2
Tspan14	0.0253227	0.557208	1 Wdfy4 hi cDC2
Nek7	3.18156e-12	0.556334	1 Wdfy4 hi cDC2
Arhgef1	5.49113e-05	0.555936	1 Wdfy4 hi cDC2
Nup210	3.50615e-07	0.55576	1 Wdfy4 hi cDC2
Rai1	0.000155957	0.555197	1 Wdfy4 hi cDC2
Nckap1l	1.74252e-20	0.555189	1 Wdfy4 hi cDC2
Upf2	9.62729e-05	0.554349	1 Wdfy4 hi cDC2
Sec24b	0.00287684	0.55428	1 Wdfy4 hi cDC2
Spire1	1.45554e-20	0.554155	1 Wdfy4 hi cDC2
Arid4a	1.67554e-67	0.552357	1 Wdfy4 hi cDC2
Setd7	0.0809124	0.551188	1 Wdfy4 hi cDC2
Antxr2	0.000224534	0.551175	1 Wdfy4 hi cDC2
Taok1	2.02816e-21	0.551106	1 Wdfy4 hi cDC2
Zfhx3	1	0.550704	1 Wdfy4 hi cDC2
Wac	7.61136e-16	0.550688	1 Wdfy4 hi cDC2
Ubn2	4.14982e-14	0.550239	1 Wdfy4 hi cDC2
Arfgef2	0.00264233	0.550231	1 Wdfy4 hi cDC2
Cyp27a1	8.56502e-05	0.550199	1 Wdfy4 hi cDC2
Tbck	0.00612849	0.549403	1 Wdfy4 hi cDC2
Dmxl1	7.31524e-06	0.549205	1 Wdfy4 hi cDC2
Thoc2	2.89407e-14	0.547924	1 Wdfy4 hi cDC2
Skint3	7.05026e-05	0.547375	1 Wdfy4 hi cDC2
Nlk	1	0.546944	1 Wdfy4 hi cDC2
Znrf2	2.50079e-05	0.546138	1 Wdfy4 hi cDC2
Usp9x	5.49628e-10	0.546108	1 Wdfy4 hi cDC2
Itga4	2.53108e-192	0.544272	1 Wdfy4 hi cDC2
Pibf1	1	0.544198	1 Wdfy4 hi cDC2
Elovl5	1	0.54371	1 Wdfy4 hi cDC2
Setd5	3.72591e-14	0.543405	1 Wdfy4 hi cDC2
Rock2	3.14322e-09	0.543405	1 Wdfy4 hi cDC2
Kdm3b	3.71054e-19	0.543362	1 Wdfy4 hi cDC2
Usp3	0.0355204	0.542821	1 Wdfy4 hi cDC2
Ankfy1	1	0.540302	1 Wdfy4 hi cDC2
Kif13a	0.0193044	0.540116	1 Wdfy4 hi cDC2
Atp11c	1	0.539416	1 Wdfy4 hi cDC2
Ppp1r21	0.241377	0.539088	1 Wdfy4 hi cDC2
Gm26510	1	0.539069	1 Wdfy4 hi cDC2
Myo1e	1	0.538908	1 Wdfy4 hi cDC2
Ulk2	1	0.538814	1 Wdfy4 hi cDC2
Parp8	4.24978e-193	0.53796	1 Wdfy4 hi cDC2
C2cd5	0.00111757	0.537108	1 Wdfy4 hi cDC2
Xiap	1.79984e-07	0.53686	1 Wdfy4 hi cDC2
Qk	7.5606e-45	0.536402	1 Wdfy4 hi cDC2
Ubr1	0.000261166	0.536266	1 Wdfy4 hi cDC2
Fgd3	0.00655123	0.536089	1 Wdfy4 hi cDC2
Celf1	8.58545e-05	0.535977	1 Wdfy4 hi cDC2
Med13	3.15033e-15	0.535575	1 Wdfy4 hi cDC2
Banp	0.213629	0.535548	1 Wdfy4 hi cDC2
Fbrsl1	2.03035e-36	0.535211	1 Wdfy4 hi cDC2
Gls	7.30363e-13	0.535197	1 Wdfy4 hi cDC2
Prr14l	0.000453559	0.534932	1 Wdfy4 hi cDC2
Gm12159	1.09999e-21	0.534644	1 Wdfy4 hi cDC2
Ralgapb	0.00553161	0.534452	1 Wdfy4 hi cDC2
Zfp644	6.8374e-06	0.533322	1 Wdfy4 hi cDC2
Dcaf5	1	0.532675	1 Wdfy4 hi cDC2
Uba6	1	0.532186	1 Wdfy4 hi cDC2
Ptbp3	4.62292e-76	0.530538	1 Wdfy4 hi cDC2
Fam193a	4.79669e-09	0.530089	1 Wdfy4 hi cDC2
Psme4	4.76738e-05	0.528127	1 Wdfy4 hi cDC2
Zmynd8	5.58194e-11	0.52763	1 Wdfy4 hi cDC2
Trip11	0.00140832	0.527505	1 Wdfy4 hi cDC2
Atp9b	0.205553	0.527228	1 Wdfy4 hi cDC2
Ccny	0.761167	0.526698	1 Wdfy4 hi cDC2
Clint1	1.20113e-48	0.526578	1 Wdfy4 hi cDC2
Fyco1	1	0.526523	1 Wdfy4 hi cDC2
Dpp8	1	0.525663	1 Wdfy4 hi cDC2
Tnpo3	1	0.525299	1 Wdfy4 hi cDC2
Vps13d	0.0691493	0.52526	1 Wdfy4 hi cDC2
Asxl1	1.69399e-06	0.52469	1 Wdfy4 hi cDC2
Trip12	2.92786e-19	0.523439	1 Wdfy4 hi cDC2
Bbx	9.53518e-05	0.523246	1 Wdfy4 hi cDC2
Uhrf1bp1l	1	0.523162	1 Wdfy4 hi cDC2
Dclre1c	1	0.523081	1 Wdfy4 hi cDC2
Rsrc1	7.36837e-24	0.523009	1 Wdfy4 hi cDC2
Aff1	0.0722408	0.522062	1 Wdfy4 hi cDC2
Dip2b	1.53429e-38	0.521922	1 Wdfy4 hi cDC2
Tmem51	1	0.521867	1 Wdfy4 hi cDC2
Ifnar2	1.23842e-08	0.51997	1 Wdfy4 hi cDC2
Drg1	1	0.519805	1 Wdfy4 hi cDC2
Fam49a	1.68303e-181	0.51887	1 Wdfy4 hi cDC2
Smad4	2.13382e-05	0.518397	1 Wdfy4 hi cDC2
Ago2	1	0.518319	1 Wdfy4 hi cDC2
Ino80	0.70204	0.518069	1 Wdfy4 hi cDC2
Pde4dip	1.64833e-16	0.517458	1 Wdfy4 hi cDC2
Cep83	1	0.517307	1 Wdfy4 hi cDC2
Tle4	1	0.517161	1 Wdfy4 hi cDC2
Phip	1.56618e-33	0.51504	1 Wdfy4 hi cDC2
Sppl3	1.17561e-23	0.514871	1 Wdfy4 hi cDC2
Dennd4a	7.92375e-58	0.51478	1 Wdfy4 hi cDC2
Zmym4	1	0.514757	1 Wdfy4 hi cDC2
Map2k1	1	0.514502	1 Wdfy4 hi cDC2
Exoc2	0.152602	0.514149	1 Wdfy4 hi cDC2
Rnf38	1	0.514127	1 Wdfy4 hi cDC2
Spata5	1	0.51324	1 Wdfy4 hi cDC2
Ubl3	0.25165	0.513138	1 Wdfy4 hi cDC2
A930015D03Rik	1	0.510114	1 Wdfy4 hi cDC2
Hltf	0.109654	0.509996	1 Wdfy4 hi cDC2
Usp48	1	0.509305	1 Wdfy4 hi cDC2
Sulf2	1	0.508773	1 Wdfy4 hi cDC2
Map3k14	2.36708e-19	0.508627	1 Wdfy4 hi cDC2
Eif2ak4	1	0.508417	1 Wdfy4 hi cDC2
Pias1	1.89831e-58	0.507547	1 Wdfy4 hi cDC2
Tnrc18	0.0159729	0.507237	1 Wdfy4 hi cDC2
Nsf	1	0.506136	1 Wdfy4 hi cDC2
Cnot2	2.43118e-08	0.506104	1 Wdfy4 hi cDC2
Tnpo1	1.1533e-06	0.505845	1 Wdfy4 hi cDC2
Usp32	0.000892041	0.505795	1 Wdfy4 hi cDC2
Kat2b	0.226297	0.505372	1 Wdfy4 hi cDC2
Rsbn1	1	0.505247	1 Wdfy4 hi cDC2
Ttc7	6.4445e-07	0.504906	1 Wdfy4 hi cDC2
Vps13a	0.00309632	0.504769	1 Wdfy4 hi cDC2
Tgfbr2	0.570763	0.50436	1 Wdfy4 hi cDC2
Ppp2r5e	0.00253351	0.504252	1 Wdfy4 hi cDC2
Pik3c2a	1	0.503279	1 Wdfy4 hi cDC2
Ncoa2	8.6927e-76	0.502734	1 Wdfy4 hi cDC2
Atad2b	7.17296e-15	0.502044	1 Wdfy4 hi cDC2
Diaph1	7.76729e-08	0.50131	1 Wdfy4 hi cDC2
Usp12	2.64725e-11	0.501218	1 Wdfy4 hi cDC2
Cnot4	4.94825e-07	0.500701	1 Wdfy4 hi cDC2
Stard5	1	0.499976	1 Wdfy4 hi cDC2
Pds5a	1.13884e-05	0.499921	1 Wdfy4 hi cDC2
Brip1os	1	0.499338	1 Wdfy4 hi cDC2
Irf2	7.97835e-30	0.499109	1 Wdfy4 hi cDC2
Lair1	3.80636e-11	0.49908	1 Wdfy4 hi cDC2
Epc1	0.0103411	0.497991	1 Wdfy4 hi cDC2
Eps15l1	1	0.497354	1 Wdfy4 hi cDC2
mt-Nd3	9.95128e-15	0.49719	1 Wdfy4 hi cDC2
Usp25	1	0.496544	1 Wdfy4 hi cDC2
Zfp148	3.94261e-11	0.496447	1 Wdfy4 hi cDC2
Cnot6l	0.0122973	0.496156	1 Wdfy4 hi cDC2
Mirt1	1	0.495248	1 Wdfy4 hi cDC2
Ogt	2.37683e-07	0.495197	1 Wdfy4 hi cDC2
Dusp16	2.04894e-07	0.495092	1 Wdfy4 hi cDC2
Acvr2a	1	0.495043	1 Wdfy4 hi cDC2
1810026B05Rik	8.24904e-12	0.494675	1 Wdfy4 hi cDC2
Ipo7	7.80769e-05	0.493295	1 Wdfy4 hi cDC2
Nedd4l	3.314e-12	0.493232	1 Wdfy4 hi cDC2
Rp2	2.56781e-07	0.49293	1 Wdfy4 hi cDC2
Hectd1	3.46686e-08	0.492584	1 Wdfy4 hi cDC2
Usp15	1.04486e-05	0.492426	1 Wdfy4 hi cDC2
Pum2	9.76577e-15	0.491987	1 Wdfy4 hi cDC2
Nrip1	1	0.4917	1 Wdfy4 hi cDC2
Phf12	0.0182238	0.491543	1 Wdfy4 hi cDC2
Smchd1	3.71412e-18	0.489898	1 Wdfy4 hi cDC2
Kdm5a	1	0.488249	1 Wdfy4 hi cDC2
Phtf2	1	0.487274	1 Wdfy4 hi cDC2
Synj1	3.09623e-13	0.485945	1 Wdfy4 hi cDC2
Chchd3	1	0.485081	1 Wdfy4 hi cDC2
Cdk12	4.60289e-19	0.485001	1 Wdfy4 hi cDC2
Pkn1	0.0141904	0.4843	1 Wdfy4 hi cDC2
Tacc1	7.19345e-08	0.484065	1 Wdfy4 hi cDC2
Herc2	1	0.483891	1 Wdfy4 hi cDC2
Vps54	1	0.483701	1 Wdfy4 hi cDC2
Fyn	1	0.483436	1 Wdfy4 hi cDC2
Gatad2b	0.00672033	0.483019	1 Wdfy4 hi cDC2
Helz	1	0.482725	1 Wdfy4 hi cDC2
Vrk2	9.31699e-87	0.481938	1 Wdfy4 hi cDC2
Mapkap1	0.0574202	0.481636	1 Wdfy4 hi cDC2
Kdm6a	5.29347e-23	0.481417	1 Wdfy4 hi cDC2
Fchsd2	2.21555e-85	0.481368	1 Wdfy4 hi cDC2
Osbpl8	4.16162e-48	0.480638	1 Wdfy4 hi cDC2
Arl6ip5	1	0.480458	1 Wdfy4 hi cDC2
Rsf1	1.78135e-07	0.479882	1 Wdfy4 hi cDC2
Tent2	0.002147	0.478767	1 Wdfy4 hi cDC2
Wapl	5.67746e-05	0.478435	1 Wdfy4 hi cDC2
Larp4b	9.76047e-05	0.478324	1 Wdfy4 hi cDC2
Wdr44	1	0.476978	1 Wdfy4 hi cDC2
Fgd2	0.00126431	0.476544	1 Wdfy4 hi cDC2
Srebf2	1	0.476044	1 Wdfy4 hi cDC2
Fndc3a	0.201907	0.4754	1 Wdfy4 hi cDC2
Relch	1	0.475331	1 Wdfy4 hi cDC2
Strbp	1.18675e-12	0.475147	1 Wdfy4 hi cDC2
Uggt1	1	0.47482	1 Wdfy4 hi cDC2
Snx10	0.151237	0.474375	1 Wdfy4 hi cDC2
Sesn3	1	0.474172	1 Wdfy4 hi cDC2
Dnm2	1	0.473986	1 Wdfy4 hi cDC2
Elf1	1.00163e-33	0.473853	1 Wdfy4 hi cDC2
Specc1	7.22715e-48	0.470884	1 Wdfy4 hi cDC2
Rock1	3.7971e-17	0.469856	1 Wdfy4 hi cDC2
Gpr18	1	0.468891	1 Wdfy4 hi cDC2
Pcm1	1	0.46775	1 Wdfy4 hi cDC2
Rtn3	0.105642	0.466444	1 Wdfy4 hi cDC2
Lrrk1	1.40045e-144	0.465145	1 Wdfy4 hi cDC2
Myh9	2.04263e-64	0.464898	1 Wdfy4 hi cDC2
Cask	1.62282e-32	0.462737	1 Wdfy4 hi cDC2
Phf3	0.0480324	0.462574	1 Wdfy4 hi cDC2
Chka	1	0.462187	1 Wdfy4 hi cDC2
Ep300	1	0.460777	1 Wdfy4 hi cDC2
Cbfa2t3	5.84382e-58	0.460598	1 Wdfy4 hi cDC2
Cerk	1	0.459372	1 Wdfy4 hi cDC2
Cnot1	1	0.458778	1 Wdfy4 hi cDC2
Luc7l2	6.10064e-50	0.458544	1 Wdfy4 hi cDC2
Senp6	0.176567	0.457368	1 Wdfy4 hi cDC2
Map4k3	1	0.456254	1 Wdfy4 hi cDC2
Fubp1	0.599708	0.455437	1 Wdfy4 hi cDC2
Ythdf3	0.00436653	0.451846	1 Wdfy4 hi cDC2
Themis2	8.88222e-06	0.451488	1 Wdfy4 hi cDC2
Rbm39	2.44779e-118	0.448864	1 Wdfy4 hi cDC2
Csnk1g1	0.44376	0.448816	1 Wdfy4 hi cDC2
Cers6	4.72895e-63	0.44787	1 Wdfy4 hi cDC2
Ptk2b	9.23073e-11	0.446777	1 Wdfy4 hi cDC2
Ktn1	0.293459	0.446076	1 Wdfy4 hi cDC2
Iqgap1	2.29583e-44	0.445365	1 Wdfy4 hi cDC2
Etnk1	1	0.443962	1 Wdfy4 hi cDC2
Paxbp1	1	0.441139	1 Wdfy4 hi cDC2
Pak2	1.13494e-23	0.440646	1 Wdfy4 hi cDC2
Fnbp1	1.34679e-84	0.439926	1 Wdfy4 hi cDC2
Zfr	1	0.439608	1 Wdfy4 hi cDC2
Fbxw11	1	0.439082	1 Wdfy4 hi cDC2
Cd180	1	0.438879	1 Wdfy4 hi cDC2
Ecpas	1	0.438067	1 Wdfy4 hi cDC2
Prcp	0.000211833	0.436745	1 Wdfy4 hi cDC2
Tmcc1	9.80063e-17	0.436669	1 Wdfy4 hi cDC2
Ap3b1	0.0353988	0.435608	1 Wdfy4 hi cDC2
Jak2	3.7202e-95	0.434673	1 Wdfy4 hi cDC2
Lrrfip1	0.163089	0.434272	1 Wdfy4 hi cDC2
Mia2	2.93533e-14	0.433748	1 Wdfy4 hi cDC2
Arhgef6	1	0.431304	1 Wdfy4 hi cDC2
Gpcpd1	1	0.430331	1 Wdfy4 hi cDC2
Osbpl9	1	0.428573	1 Wdfy4 hi cDC2
St8sia4	5.67454e-13	0.428492	1 Wdfy4 hi cDC2
Tbc1d4	2.07378e-125	0.427057	1 Wdfy4 hi cDC2
Mtdh	3.27256e-10	0.425748	1 Wdfy4 hi cDC2
Rab10	1.22078e-05	0.423741	1 Wdfy4 hi cDC2
Atf7ip	3.5439e-09	0.423613	1 Wdfy4 hi cDC2
Ldlrad4	1	0.422178	1 Wdfy4 hi cDC2
Ube3a	1	0.416156	1 Wdfy4 hi cDC2
Anxa6	1	0.415845	1 Wdfy4 hi cDC2
Lcp1	3.67927e-117	0.414703	1 Wdfy4 hi cDC2
Riok3	1	0.412843	1 Wdfy4 hi cDC2
Cox16	1	0.412725	1 Wdfy4 hi cDC2
Cntrl	1	0.410333	1 Wdfy4 hi cDC2
Cbfa2t2	1	0.409639	1 Wdfy4 hi cDC2
Prex1	3.32099e-37	0.408669	1 Wdfy4 hi cDC2
Galnt1	1	0.408629	1 Wdfy4 hi cDC2
Fbxo11	8.93573e-18	0.408581	1 Wdfy4 hi cDC2
Foxo1	1	0.407284	1 Wdfy4 hi cDC2
Gtf2f2	1	0.404177	1 Wdfy4 hi cDC2
Alkbh1	1	0.403863	1 Wdfy4 hi cDC2
Maco1	1	0.403543	1 Wdfy4 hi cDC2
Huwe1	2.06354e-12	0.403205	1 Wdfy4 hi cDC2
Filip1l	9.5505e-55	0.402762	1 Wdfy4 hi cDC2
Msi2	2.52933e-24	0.401151	1 Wdfy4 hi cDC2
Clk1	0.000547738	0.400158	1 Wdfy4 hi cDC2
Abhd17b	1	0.4001	1 Wdfy4 hi cDC2
Jak1	0.0522365	0.399761	1 Wdfy4 hi cDC2
mt-Nd5	1	0.398747	1 Wdfy4 hi cDC2
Rcor1	1	0.397425	1 Wdfy4 hi cDC2
Mir142hg	7.64931e-110	0.397161	1 Wdfy4 hi cDC2
Itgax	1.42812e-06	0.396223	1 Wdfy4 hi cDC2
Herc4	1.97466e-29	0.392492	1 Wdfy4 hi cDC2
Atf2	1	0.392116	1 Wdfy4 hi cDC2
Bicral	1	0.391619	1 Wdfy4 hi cDC2
Btbd1	0.396897	0.389519	1 Wdfy4 hi cDC2
Micu2	1	0.388516	1 Wdfy4 hi cDC2
Gdi2	2.75214e-30	0.388414	1 Wdfy4 hi cDC2
Cep85l	1	0.387325	1 Wdfy4 hi cDC2
Pou2f2	2.86512e-09	0.387288	1 Wdfy4 hi cDC2
Grb2	1.66233e-37	0.384214	1 Wdfy4 hi cDC2
Shtn1	1	0.382595	1 Wdfy4 hi cDC2
Mef2a	4.46735e-11	0.381491	1 Wdfy4 hi cDC2
Numb	1	0.378832	1 Wdfy4 hi cDC2
Mlxip	1	0.378015	1 Wdfy4 hi cDC2
Cdk13	3.6843e-10	0.377743	1 Wdfy4 hi cDC2
Zdhhc20	1	0.375948	1 Wdfy4 hi cDC2
Ppp2r2a	1	0.375914	1 Wdfy4 hi cDC2
Braf	1	0.375028	1 Wdfy4 hi cDC2
Tgfb1	0.958588	0.374586	1 Wdfy4 hi cDC2
Capza1	1	0.373839	1 Wdfy4 hi cDC2
Fxr1	1	0.373803	1 Wdfy4 hi cDC2
Itfg1	1	0.371022	1 Wdfy4 hi cDC2
Atrx	4.57399e-28	0.370399	1 Wdfy4 hi cDC2
Il10ra	0.0164562	0.369603	1 Wdfy4 hi cDC2
Nudcd3	1	0.367425	1 Wdfy4 hi cDC2
Zfp366	1.02727e-13	0.367096	1 Wdfy4 hi cDC2
Mindy3	0.193147	0.366466	1 Wdfy4 hi cDC2
Qrich1	1	0.365565	1 Wdfy4 hi cDC2
Ern1	1	0.363061	1 Wdfy4 hi cDC2
Gon4l	0.251026	0.361382	1 Wdfy4 hi cDC2
Mib1	1	0.361012	1 Wdfy4 hi cDC2
Elk3	1	0.360277	1 Wdfy4 hi cDC2
Pcf11	1	0.359604	1 Wdfy4 hi cDC2
Madd	1	0.359474	1 Wdfy4 hi cDC2
Tbc1d1	4.25382e-15	0.359144	1 Wdfy4 hi cDC2
Sf3b3	0.267395	0.357568	1 Wdfy4 hi cDC2
N4bp2l2	1	0.357271	1 Wdfy4 hi cDC2
Csgalnact2	1	0.356542	1 Wdfy4 hi cDC2
Spidr	1	0.356068	1 Wdfy4 hi cDC2
Rab2a	7.66401e-06	0.355598	1 Wdfy4 hi cDC2
Sumf1	1	0.35508	1 Wdfy4 hi cDC2
Rnf145	1	0.355061	1 Wdfy4 hi cDC2
Dlst	1	0.35501	1 Wdfy4 hi cDC2
Asb3	1	0.354986	1 Wdfy4 hi cDC2
Phc3	1	0.354647	1 Wdfy4 hi cDC2
Med15	0.0438234	0.352306	1 Wdfy4 hi cDC2
Tbc1d23	1	0.351795	1 Wdfy4 hi cDC2
Zfp53	1	0.35084	1 Wdfy4 hi cDC2
Flt3	3.89007e-12	0.35032	1 Wdfy4 hi cDC2
Orai2	1	0.350205	1 Wdfy4 hi cDC2
Zdhhc17	1	0.349954	1 Wdfy4 hi cDC2
Spast	1	0.349821	1 Wdfy4 hi cDC2
Txndc11	2.24907e-05	0.349629	1 Wdfy4 hi cDC2
C2cd3	1	0.349195	1 Wdfy4 hi cDC2
Mnat1	1	0.348963	1 Wdfy4 hi cDC2
Ppp4r3a	1	0.34892	1 Wdfy4 hi cDC2
Crk	1	0.348811	1 Wdfy4 hi cDC2
Parp9	0.343864	0.34839	1 Wdfy4 hi cDC2
Zfp950	1	0.347885	1 Wdfy4 hi cDC2
Psen1	0.0149339	0.347343	1 Wdfy4 hi cDC2
Rasa4	1	0.347281	1 Wdfy4 hi cDC2
Rufy1	1	0.346472	1 Wdfy4 hi cDC2
Zfx	1	0.34638	1 Wdfy4 hi cDC2
Cop1	0.0313704	0.345674	1 Wdfy4 hi cDC2
Fam120b	0.593204	0.344902	1 Wdfy4 hi cDC2
Chfr	1	0.344598	1 Wdfy4 hi cDC2
Gabpb2	0.218734	0.344264	1 Wdfy4 hi cDC2
Rsu1	0.546714	0.343855	1 Wdfy4 hi cDC2
Ddx50	0.0123486	0.343409	1 Wdfy4 hi cDC2
Prpf39	1	0.342966	1 Wdfy4 hi cDC2
Wasl	1	0.342893	1 Wdfy4 hi cDC2
Cebpz	0.515461	0.342716	1 Wdfy4 hi cDC2
Chd1	1	0.342714	1 Wdfy4 hi cDC2
Peak1	5.02631e-06	0.342248	1 Wdfy4 hi cDC2
Sfswap	1	0.341994	1 Wdfy4 hi cDC2
Zyg11b	1	0.341871	1 Wdfy4 hi cDC2
Cd2ap	1	0.341504	1 Wdfy4 hi cDC2
Casp8	0.00335924	0.341012	1 Wdfy4 hi cDC2
Mysm1	0.322334	0.34098	1 Wdfy4 hi cDC2
Naa16	1	0.340929	1 Wdfy4 hi cDC2
Zdhhc6	0.44691	0.340612	1 Wdfy4 hi cDC2
Nin	1	0.340521	1 Wdfy4 hi cDC2
Dhx30	1	0.340484	1 Wdfy4 hi cDC2
Hpcal1	0.244492	0.340395	1 Wdfy4 hi cDC2
Piezo1	0.260554	0.339856	1 Wdfy4 hi cDC2
Cd300a	4.59679e-12	0.339491	1 Wdfy4 hi cDC2
Acsl1	1	0.339432	1 Wdfy4 hi cDC2
Naa15	0.60954	0.339227	1 Wdfy4 hi cDC2
Srcap	1	0.338921	1 Wdfy4 hi cDC2
Mthfs	1	0.338769	1 Wdfy4 hi cDC2
Slc25a12	1	0.338525	1 Wdfy4 hi cDC2
Uri1	0.665389	0.337163	1 Wdfy4 hi cDC2
Ttc3	0.326328	0.336574	1 Wdfy4 hi cDC2
Sos1	0.16165	0.336551	1 Wdfy4 hi cDC2
Foxn2	1	0.336126	1 Wdfy4 hi cDC2
Slc12a9	0.170587	0.335599	1 Wdfy4 hi cDC2
Pbx3	0.172661	0.335345	1 Wdfy4 hi cDC2
Ppm1b	1	0.335324	1 Wdfy4 hi cDC2
Nfx1	0.814031	0.335261	1 Wdfy4 hi cDC2
Gcc2	0.00183131	0.334884	1 Wdfy4 hi cDC2
Sos2	1	0.334853	1 Wdfy4 hi cDC2
Nemf	0.905785	0.334814	1 Wdfy4 hi cDC2
Pdlim5	1	0.334738	1 Wdfy4 hi cDC2
Hipk3	0.649723	0.33404	1 Wdfy4 hi cDC2
Atxn10	0.00768143	0.333368	1 Wdfy4 hi cDC2
Ubxn7	1	0.333344	1 Wdfy4 hi cDC2
Larp4	0.000354007	0.333024	1 Wdfy4 hi cDC2
Cul5	0.0190872	0.332998	1 Wdfy4 hi cDC2
Ywhag	0.0136898	0.332707	1 Wdfy4 hi cDC2
Rhot1	1	0.331673	1 Wdfy4 hi cDC2
Virma	0.00505529	0.331519	1 Wdfy4 hi cDC2
Opa1	0.911212	0.331514	1 Wdfy4 hi cDC2
Zzz3	1	0.331448	1 Wdfy4 hi cDC2
Dmtf1	1	0.331173	1 Wdfy4 hi cDC2
Insr	1	0.330865	1 Wdfy4 hi cDC2
Atp2a2	0.189039	0.330788	1 Wdfy4 hi cDC2
Eed	0.0550831	0.330045	1 Wdfy4 hi cDC2
Clock	1	0.329782	1 Wdfy4 hi cDC2
Itpk1	1	0.329166	1 Wdfy4 hi cDC2
Khdc4	1	0.329147	1 Wdfy4 hi cDC2
Epb41l2	1	0.329106	1 Wdfy4 hi cDC2
Snapc3	1	0.32895	1 Wdfy4 hi cDC2
Tmem260	1	0.328813	1 Wdfy4 hi cDC2
Rspry1	0.0013496	0.328482	1 Wdfy4 hi cDC2
Safb2	0.531633	0.328166	1 Wdfy4 hi cDC2
Heca	1	0.328015	1 Wdfy4 hi cDC2
Ube2f	0.0826094	0.327992	1 Wdfy4 hi cDC2
Txlng	1	0.327653	1 Wdfy4 hi cDC2
Acot7	0.814397	0.327601	1 Wdfy4 hi cDC2
Slf2	1	0.327506	1 Wdfy4 hi cDC2
Ifih1	0.399612	0.327376	1 Wdfy4 hi cDC2
Ccz1	0.00262525	0.327315	1 Wdfy4 hi cDC2
Snx20	1	0.327135	1 Wdfy4 hi cDC2
Shoc2	0.00123884	0.326386	1 Wdfy4 hi cDC2
Cep63	1	0.325965	1 Wdfy4 hi cDC2
1700025G04Rik	7.38486e-08	0.325816	1 Wdfy4 hi cDC2
Smad2	0.0063272	0.324874	1 Wdfy4 hi cDC2
Setdb1	1	0.323274	1 Wdfy4 hi cDC2
Terf1	1	0.323136	1 Wdfy4 hi cDC2
Tm6sf1	1	0.323124	1 Wdfy4 hi cDC2
Ino80d	1	0.323046	1 Wdfy4 hi cDC2
Erlin1	0.00182542	0.322824	1 Wdfy4 hi cDC2
Hipk2	1	0.322725	1 Wdfy4 hi cDC2
Uso1	0.00624354	0.322562	1 Wdfy4 hi cDC2
Dcun1d1	0.000875685	0.322402	1 Wdfy4 hi cDC2
Krit1	1	0.322182	1 Wdfy4 hi cDC2
Chuk	1	0.322174	1 Wdfy4 hi cDC2
AU040320	1	0.322125	1 Wdfy4 hi cDC2
Rsbn1l	1	0.321996	1 Wdfy4 hi cDC2
Tbc1d9b	0.100671	0.321873	1 Wdfy4 hi cDC2
Cln3	1	0.321627	1 Wdfy4 hi cDC2
Cradd	1	0.321242	1 Wdfy4 hi cDC2
Pptc7	0.019098	0.320464	1 Wdfy4 hi cDC2
Mfsd14b	0.160292	0.320429	1 Wdfy4 hi cDC2
Ncoa6	0.0341954	0.319565	1 Wdfy4 hi cDC2
Btk	0.00233052	0.318854	1 Wdfy4 hi cDC2
Zranb1	0.00141725	0.318553	1 Wdfy4 hi cDC2
Hps5	0.0771986	0.318081	1 Wdfy4 hi cDC2
Arnt	1	0.317852	1 Wdfy4 hi cDC2
Zfp800	0.00651367	0.317361	1 Wdfy4 hi cDC2
Neurl3	1	0.317138	1 Wdfy4 hi cDC2
Klhl5	0.000185497	0.316913	1 Wdfy4 hi cDC2
Ptp4a2	1.02508e-21	0.316532	1 Wdfy4 hi cDC2
Reep3	0.0283575	0.316266	1 Wdfy4 hi cDC2
Sap130	0.221233	0.316151	1 Wdfy4 hi cDC2
Galk2	7.20789e-05	0.316134	1 Wdfy4 hi cDC2
Prrc2b	0.491822	0.315723	1 Wdfy4 hi cDC2
Parg	1	0.315569	1 Wdfy4 hi cDC2
Cog4	0.00141879	0.314957	1 Wdfy4 hi cDC2
Add3	0.0693074	0.314939	1 Wdfy4 hi cDC2
Aftph	1	0.314704	1 Wdfy4 hi cDC2
Scaf4	0.468795	0.314057	1 Wdfy4 hi cDC2
Vrk1	1	0.313362	1 Wdfy4 hi cDC2
Senp5	0.00126321	0.312713	1 Wdfy4 hi cDC2
Dcaf12	5.5342e-06	0.312672	1 Wdfy4 hi cDC2
Ptpn9	0.00378683	0.311991	1 Wdfy4 hi cDC2
Sertad2	0.0264021	0.311941	1 Wdfy4 hi cDC2
Adar	0.0144062	0.311792	1 Wdfy4 hi cDC2
Zmym2	1	0.311388	1 Wdfy4 hi cDC2
Ap2a2	0.000763651	0.311239	1 Wdfy4 hi cDC2
Svil	1	0.31074	1 Wdfy4 hi cDC2
Casc3	3.83516e-05	0.310521	1 Wdfy4 hi cDC2
Cdk11b	0.00190668	0.310357	1 Wdfy4 hi cDC2
Mcm9	1	0.309574	1 Wdfy4 hi cDC2
Phf20l1	8.05306e-06	0.30924	1 Wdfy4 hi cDC2
Gak	0.010276	0.308069	1 Wdfy4 hi cDC2
Pou2f1	1	0.307965	1 Wdfy4 hi cDC2
Zbtb11	0.000738462	0.307814	1 Wdfy4 hi cDC2
Actr1a	1.79833e-06	0.307173	1 Wdfy4 hi cDC2
Phf21a	9.74178e-66	0.307054	1 Wdfy4 hi cDC2
Mapkapk2	9.21152e-05	0.306864	1 Wdfy4 hi cDC2
Synrg	5.37129e-05	0.306358	1 Wdfy4 hi cDC2
Tut7	1	0.306247	1 Wdfy4 hi cDC2
5430405H02Rik	0.0131372	0.306091	1 Wdfy4 hi cDC2
Rel	6.97435e-30	0.305938	1 Wdfy4 hi cDC2
Usp4	8.53249e-05	0.305624	1 Wdfy4 hi cDC2
Fnbp4	0.00221036	0.305597	1 Wdfy4 hi cDC2
Lsm14a	4.10924e-09	0.305332	1 Wdfy4 hi cDC2
Cdc37l1	0.0703936	0.305022	1 Wdfy4 hi cDC2
Dusp22	1	0.304773	1 Wdfy4 hi cDC2
Hspa4	1	0.304345	1 Wdfy4 hi cDC2
Ube2e1	7.01105e-08	0.304027	1 Wdfy4 hi cDC2
Dock7	0.242125	0.303597	1 Wdfy4 hi cDC2
Glyr1	1.15898e-06	0.303228	1 Wdfy4 hi cDC2
Lmbrd1	0.0222189	0.302749	1 Wdfy4 hi cDC2
Atp11b	1	0.302037	1 Wdfy4 hi cDC2
Susd3	0.000279095	0.301363	1 Wdfy4 hi cDC2
Gtf3c2	0.00123845	0.301352	1 Wdfy4 hi cDC2
Ccdc122	0.00283244	0.301337	1 Wdfy4 hi cDC2
Bclaf1	1	0.300649	1 Wdfy4 hi cDC2
Foxk2	0.00141386	0.300169	1 Wdfy4 hi cDC2
Smarcad1	0.00294044	0.299159	1 Wdfy4 hi cDC2
Wbp1l	0.376046	0.298536	1 Wdfy4 hi cDC2
Phf6	1.30981e-07	0.298125	1 Wdfy4 hi cDC2
Akap8l	0.00166229	0.297708	1 Wdfy4 hi cDC2
Herc6	0.260062	0.297309	1 Wdfy4 hi cDC2
Sik2	1	0.297138	1 Wdfy4 hi cDC2
Agfg1	0.00149681	0.297061	1 Wdfy4 hi cDC2
Smurf1	1	0.296183	1 Wdfy4 hi cDC2
Senp2	6.86613e-07	0.296008	1 Wdfy4 hi cDC2
Zfp62	0.000284187	0.295144	1 Wdfy4 hi cDC2
Map4k5	0.0620585	0.294409	1 Wdfy4 hi cDC2
Tbce	0.00281731	0.2939	1 Wdfy4 hi cDC2
Fus	0.000771478	0.293705	1 Wdfy4 hi cDC2
Setx	0.000317856	0.292175	1 Wdfy4 hi cDC2
Dram2	1	0.290983	1 Wdfy4 hi cDC2
Vgll4	1.22811e-07	0.290721	1 Wdfy4 hi cDC2
Smarcc2	6.21536e-06	0.290326	1 Wdfy4 hi cDC2
Prdm2	1	0.289914	1 Wdfy4 hi cDC2
Bdp1	0.000102334	0.289638	1 Wdfy4 hi cDC2
Bin3	2.71211e-09	0.289004	1 Wdfy4 hi cDC2
Pign	4.08835e-05	0.288883	1 Wdfy4 hi cDC2
Rif1	1	0.288625	1 Wdfy4 hi cDC2
Bcor	1.52901e-07	0.288496	1 Wdfy4 hi cDC2
Fbxo38	3.4003e-05	0.288223	1 Wdfy4 hi cDC2
Srrm2	1.32646e-22	0.288214	1 Wdfy4 hi cDC2
Arhgap12	0.00899812	0.287835	1 Wdfy4 hi cDC2
Nfkbiz	1	0.287624	1 Wdfy4 hi cDC2
Dnajc13	1.77283e-06	0.287324	1 Wdfy4 hi cDC2
Armc8	0.0272978	0.287093	1 Wdfy4 hi cDC2
Emsy	0.0136862	0.286625	1 Wdfy4 hi cDC2
Soat1	2.0561e-05	0.286005	1 Wdfy4 hi cDC2
Dync1h1	1	0.285931	1 Wdfy4 hi cDC2
Klhl24	2.98542e-07	0.285806	1 Wdfy4 hi cDC2
Lemd3	0.00940267	0.285682	1 Wdfy4 hi cDC2
Uimc1	6.09014e-08	0.284782	1 Wdfy4 hi cDC2
Tra2a	1	0.284712	1 Wdfy4 hi cDC2
Limd1	0.0482103	0.284505	1 Wdfy4 hi cDC2
Zfp106	1	0.28398	1 Wdfy4 hi cDC2
Rnpep	3.06123e-10	0.283801	1 Wdfy4 hi cDC2
Rbm25	0.0259984	0.283666	1 Wdfy4 hi cDC2
Ccnl1	0.656095	0.283556	1 Wdfy4 hi cDC2
Phf8	0.00597409	0.282931	1 Wdfy4 hi cDC2
Galnt11	0.000285068	0.282804	1 Wdfy4 hi cDC2
D5Ertd579e	0.00115515	0.282201	1 Wdfy4 hi cDC2
Il17ra	0.986459	0.282039	1 Wdfy4 hi cDC2
Actr2	0.00489996	0.281862	1 Wdfy4 hi cDC2
Zeb2	4.62656e-28	0.281359	1 Wdfy4 hi cDC2
Nipa2	9.35725e-06	0.280721	1 Wdfy4 hi cDC2
Lrrfip2	0.00513878	0.280692	1 Wdfy4 hi cDC2
Kif16b	0.103586	0.280142	1 Wdfy4 hi cDC2
Hibadh	1.17185e-11	0.280077	1 Wdfy4 hi cDC2
Slc30a5	7.09775e-07	0.279884	1 Wdfy4 hi cDC2
Cramp1l	0.00189123	0.279056	1 Wdfy4 hi cDC2
Cep128	1	0.278779	1 Wdfy4 hi cDC2
Erap1	1.40518e-05	0.278704	1 Wdfy4 hi cDC2
Usf3	2.72433e-05	0.277828	1 Wdfy4 hi cDC2
Mtif2	1.96896e-06	0.277573	1 Wdfy4 hi cDC2
Pip5k1a	0.00115401	0.277544	1 Wdfy4 hi cDC2
Med14	1.38731e-05	0.277295	1 Wdfy4 hi cDC2
Baz1b	9.19743e-05	0.275841	1 Wdfy4 hi cDC2
Immp1l	2.97794e-12	0.275558	1 Wdfy4 hi cDC2
Ankrd13c	3.51561e-06	0.275282	1 Wdfy4 hi cDC2
Pphln1	0.000168057	0.274969	1 Wdfy4 hi cDC2
Rabl6	4.63424e-06	0.274676	1 Wdfy4 hi cDC2
Tm9sf4	3.26594e-07	0.274361	1 Wdfy4 hi cDC2
Nvl	5.63608e-09	0.27301	1 Wdfy4 hi cDC2
Rgs3	0.00477999	0.272466	1 Wdfy4 hi cDC2
Ahctf1	1.17714e-05	0.272	1 Wdfy4 hi cDC2
Ccnt1	1.21316e-05	0.271965	1 Wdfy4 hi cDC2
Tmem126a	6.31515e-10	0.271786	1 Wdfy4 hi cDC2
Ylpm1	4.83644e-06	0.271616	1 Wdfy4 hi cDC2
Irak4	6.86039e-08	0.271508	1 Wdfy4 hi cDC2
Hbs1l	2.70946e-05	0.271205	1 Wdfy4 hi cDC2
Taf15	1	0.270611	1 Wdfy4 hi cDC2
Tcf4	0.917323	0.270586	1 Wdfy4 hi cDC2
Psmd14	4.84075e-09	0.270516	1 Wdfy4 hi cDC2
Trpm2	1	0.270474	1 Wdfy4 hi cDC2
Knop1	0.000611675	0.270288	1 Wdfy4 hi cDC2
Son	1.02448e-06	0.27023	1 Wdfy4 hi cDC2
Synj2bp	7.47451e-13	0.270191	1 Wdfy4 hi cDC2
Srsf11	0.000146316	0.270171	1 Wdfy4 hi cDC2
Msl2	7.64332e-06	0.269477	1 Wdfy4 hi cDC2
Sp3	7.20797e-07	0.269472	1 Wdfy4 hi cDC2
Rybp	3.58728e-05	0.268961	1 Wdfy4 hi cDC2
Akap9	3.10298e-06	0.268558	1 Wdfy4 hi cDC2
Nup153	4.81371e-05	0.268152	1 Wdfy4 hi cDC2
Pank2	6.05163e-06	0.266552	1 Wdfy4 hi cDC2
Usp37	0.000275197	0.266399	1 Wdfy4 hi cDC2
Sh3bgrl	6.29798e-09	0.266283	1 Wdfy4 hi cDC2
Trmt1l	1.47195e-06	0.265803	1 Wdfy4 hi cDC2
Cacul1	1.26406e-06	0.265077	1 Wdfy4 hi cDC2
Nisch	9.98727e-07	0.26403	1 Wdfy4 hi cDC2
Map4	1	0.263686	1 Wdfy4 hi cDC2
Dhx36	1.93849e-08	0.263505	1 Wdfy4 hi cDC2
Acsl4	2.7672e-07	0.262708	1 Wdfy4 hi cDC2
Fosb	0.000184264	0.262606	1 Wdfy4 hi cDC2
Maml2	2.154e-10	0.262555	1 Wdfy4 hi cDC2
Ctdspl2	1.62892e-05	0.262546	1 Wdfy4 hi cDC2
Clk4	1.51533e-07	0.261627	1 Wdfy4 hi cDC2
Tmtc2	0.202185	0.26145	1 Wdfy4 hi cDC2
Plek	0.00013555	0.261209	1 Wdfy4 hi cDC2
Tlk1	7.54436e-08	0.260361	1 Wdfy4 hi cDC2
St3gal2	0.184101	0.260339	1 Wdfy4 hi cDC2
Ubap1	1.86762e-06	0.260018	1 Wdfy4 hi cDC2
Bach1	1.60433e-08	0.259395	1 Wdfy4 hi cDC2
Caap1	1.62423e-07	0.259029	1 Wdfy4 hi cDC2
Arl8b	2.35914e-11	0.258664	1 Wdfy4 hi cDC2
Mpp6	0.00206834	0.258245	1 Wdfy4 hi cDC2
Eps15	0.0688912	0.258237	1 Wdfy4 hi cDC2
Ngly1	6.10077e-14	0.25817	1 Wdfy4 hi cDC2
Kat7	1.69594e-08	0.257732	1 Wdfy4 hi cDC2
Coro7	2.31914e-07	0.257223	1 Wdfy4 hi cDC2
Stam2	1.27455e-06	0.257183	1 Wdfy4 hi cDC2
Ube4b	0.000120619	0.2566	1 Wdfy4 hi cDC2
St3gal5	4.35627e-10	0.256552	1 Wdfy4 hi cDC2
Traf3ip3	9.42287e-07	0.256489	1 Wdfy4 hi cDC2
Bod1l	0.0012581	0.256253	1 Wdfy4 hi cDC2
Ptpra	6.00647e-08	0.255869	1 Wdfy4 hi cDC2
Lpgat1	5.47963e-09	0.255651	1 Wdfy4 hi cDC2
Tnip1	3.23349e-09	0.255315	1 Wdfy4 hi cDC2
Parp4	6.52621e-06	0.254874	1 Wdfy4 hi cDC2
Ccar1	1.57305e-09	0.254149	1 Wdfy4 hi cDC2
Cyb5b	7.23413e-15	0.253933	1 Wdfy4 hi cDC2
Nbr1	7.65043e-10	0.253641	1 Wdfy4 hi cDC2
Rab5a	3.08739e-16	0.252917	1 Wdfy4 hi cDC2
Pdzd8	1.9166e-06	0.252621	1 Wdfy4 hi cDC2
Zfp236	0.0285917	0.252125	1 Wdfy4 hi cDC2
Gphn	1	0.252033	1 Wdfy4 hi cDC2
Pdcd4	1.84758e-07	0.251936	1 Wdfy4 hi cDC2
Ptbp2	0.000758788	0.251168	1 Wdfy4 hi cDC2
Nup214	1.46722e-05	0.251031	1 Wdfy4 hi cDC2
Tep1	4.13889e-07	0.250851	1 Wdfy4 hi cDC2
Ccpg1	1.45421e-07	0.250517	1 Wdfy4 hi cDC2
Itgb7	2.62705e-05	0.25021	1 Wdfy4 hi cDC2
Ckap5	0.000455473	0.250199	1 Wdfy4 hi cDC2
Ffar2	0	1.03789	2 Ffar2 hi cDC2
Ltb	0	0.999667	2 Ffar2 hi cDC2
Rgs2	0	0.959116	2 Ffar2 hi cDC2
Mdh2	0	0.902516	2 Ffar2 hi cDC2
Cd7	0	0.85231	2 Ffar2 hi cDC2
H2-DMb2	0	0.823194	2 Ffar2 hi cDC2
Ppp1r14a	0	0.807308	2 Ffar2 hi cDC2
S100a11	0	0.75264	2 Ffar2 hi cDC2
Ifitm6	0	0.710771	2 Ffar2 hi cDC2
Ccnd1	0	0.705426	2 Ffar2 hi cDC2
H2-Oa	0	0.698654	2 Ffar2 hi cDC2
S100a4	0	0.660638	2 Ffar2 hi cDC2
Limd2	0	0.635809	2 Ffar2 hi cDC2
Pglyrp1	0	0.625758	2 Ffar2 hi cDC2
Cyp4f16	0	0.614664	2 Ffar2 hi cDC2
Napsa	0	0.609105	2 Ffar2 hi cDC2
Asb2	0	0.562036	2 Ffar2 hi cDC2
Gm2a	0	0.554086	2 Ffar2 hi cDC2
S100a6	0	0.552117	2 Ffar2 hi cDC2
Avpi1	0	0.540949	2 Ffar2 hi cDC2
Rps15a	0	0.52404	2 Ffar2 hi cDC2
H2-Ob	1.97802e-278	0.521816	2 Ffar2 hi cDC2
Gng10	5.92496e-277	0.519366	2 Ffar2 hi cDC2
Klrd1	1.83772e-277	0.517634	2 Ffar2 hi cDC2
I830077J02Rik	1.37397e-297	0.516905	2 Ffar2 hi cDC2
Ifitm3	0	0.512346	2 Ffar2 hi cDC2
H2-Eb1	0	0.504009	2 Ffar2 hi cDC2
H2-Ab1	0	0.490908	2 Ffar2 hi cDC2
Cd300lf	0	0.49046	2 Ffar2 hi cDC2
Rps27	0	0.482916	2 Ffar2 hi cDC2
Gm34680	0	0.478264	2 Ffar2 hi cDC2
Gsn	7.33087e-287	0.47655	2 Ffar2 hi cDC2
Alox5ap	5.405e-269	0.476541	2 Ffar2 hi cDC2
Rps13	0	0.474251	2 Ffar2 hi cDC2
Rps9	0	0.469838	2 Ffar2 hi cDC2
Bex6	3.95396e-298	0.469166	2 Ffar2 hi cDC2
Rps27a	0	0.467019	2 Ffar2 hi cDC2
Cd52	1.01815e-299	0.466419	2 Ffar2 hi cDC2
Btg2	9.8207e-189	0.46326	2 Ffar2 hi cDC2
Serpina3g	1.70013e-255	0.458386	2 Ffar2 hi cDC2
Ccdc192	2.71875e-214	0.451486	2 Ffar2 hi cDC2
Siglecg	3.13581e-259	0.445673	2 Ffar2 hi cDC2
Rpl36	6.59351e-262	0.445145	2 Ffar2 hi cDC2
Rpl18a	4.52478e-299	0.444557	2 Ffar2 hi cDC2
Tyrobp	7.22374e-283	0.443372	2 Ffar2 hi cDC2
Rpl32	9.61538e-262	0.442327	2 Ffar2 hi cDC2
Rac2	6.40343e-247	0.442244	2 Ffar2 hi cDC2
Rpl29	1.48807e-230	0.441676	2 Ffar2 hi cDC2
Cd37	2.66944e-198	0.440435	2 Ffar2 hi cDC2
Rpl11	8.93277e-288	0.439984	2 Ffar2 hi cDC2
Tgm2	6.54262e-239	0.436906	2 Ffar2 hi cDC2
Dtx1	8.93003e-246	0.434441	2 Ffar2 hi cDC2
Cd74	1.1957e-288	0.433667	2 Ffar2 hi cDC2
Rpl27	5.85957e-275	0.43345	2 Ffar2 hi cDC2
Fau	0	0.432897	2 Ffar2 hi cDC2
Ppdpf	4.54484e-241	0.430722	2 Ffar2 hi cDC2
Rpl30	9.52723e-278	0.430315	2 Ffar2 hi cDC2
Tctex1d2	1.4782e-220	0.429513	2 Ffar2 hi cDC2
Klri1	2.91976e-241	0.428387	2 Ffar2 hi cDC2
Slfn2	7.69359e-206	0.428201	2 Ffar2 hi cDC2
Rps18	5.25876e-250	0.427974	2 Ffar2 hi cDC2
Ifngr1	5.00908e-213	0.427326	2 Ffar2 hi cDC2
Cfp	1.47093e-227	0.426815	2 Ffar2 hi cDC2
H2-DMa	1.26095e-223	0.426807	2 Ffar2 hi cDC2
Cd300c2	1.73741e-217	0.426604	2 Ffar2 hi cDC2
Rpl26	2.22897e-252	0.425458	2 Ffar2 hi cDC2
Rps23	3.33853e-263	0.425292	2 Ffar2 hi cDC2
Rpl21	1.18195e-248	0.424505	2 Ffar2 hi cDC2
Rps25	3.09636e-246	0.424374	2 Ffar2 hi cDC2
Rpl37	7.24917e-268	0.423348	2 Ffar2 hi cDC2
Rpl9	7.55884e-248	0.420896	2 Ffar2 hi cDC2
Cox7a2l	1.17137e-219	0.42018	2 Ffar2 hi cDC2
Runx3	2.33202e-246	0.419928	2 Ffar2 hi cDC2
Plac8	2.6074e-235	0.419892	2 Ffar2 hi cDC2
Rpl39	7.99023e-250	0.413637	2 Ffar2 hi cDC2
Rpl4	5.48539e-204	0.413325	2 Ffar2 hi cDC2
Rps15	2.96694e-235	0.408643	2 Ffar2 hi cDC2
Marveld1	3.03938e-221	0.408304	2 Ffar2 hi cDC2
Rtp4	3.83194e-189	0.408034	2 Ffar2 hi cDC2
Rpl17	3.67993e-242	0.407859	2 Ffar2 hi cDC2
Tspan13	6.6344e-190	0.406715	2 Ffar2 hi cDC2
Taldo1	2.45942e-216	0.406307	2 Ffar2 hi cDC2
Ddit4	2.25915e-185	0.406009	2 Ffar2 hi cDC2
Rpl27a	4.35777e-265	0.405169	2 Ffar2 hi cDC2
Rpl35a	6.03533e-229	0.404126	2 Ffar2 hi cDC2
Trmt112	2.94864e-196	0.403806	2 Ffar2 hi cDC2
Rpl15	1.1057e-209	0.403237	2 Ffar2 hi cDC2
Myl12b	1.07815e-210	0.402801	2 Ffar2 hi cDC2
Rpl13a	1.00626e-230	0.401776	2 Ffar2 hi cDC2
Pfn1	2.69576e-200	0.399989	2 Ffar2 hi cDC2
Rps14	6.89866e-229	0.399626	2 Ffar2 hi cDC2
Rps7	3.41277e-229	0.398989	2 Ffar2 hi cDC2
Rps11	3.99976e-245	0.397907	2 Ffar2 hi cDC2
Slc14a1	1.52926e-242	0.397119	2 Ffar2 hi cDC2
Rps21	2.41517e-259	0.396822	2 Ffar2 hi cDC2
Rps5	3.59842e-221	0.393801	2 Ffar2 hi cDC2
Rpl6	4.43942e-233	0.391934	2 Ffar2 hi cDC2
Rpl37a	6.55934e-251	0.391829	2 Ffar2 hi cDC2
Rinl	8.91178e-242	0.3908	2 Ffar2 hi cDC2
Rps19	2.12044e-194	0.389848	2 Ffar2 hi cDC2
Rpl34	1.06341e-225	0.389662	2 Ffar2 hi cDC2
Ifi27	1.1825e-182	0.389607	2 Ffar2 hi cDC2
Rps10	1.07158e-219	0.387722	2 Ffar2 hi cDC2
Ms4a4c	1.39735e-190	0.384745	2 Ffar2 hi cDC2
Rpl23a	2.14933e-213	0.384606	2 Ffar2 hi cDC2
Laptm5	4.24476e-195	0.384361	2 Ffar2 hi cDC2
Rpl18	4.21885e-213	0.384179	2 Ffar2 hi cDC2
Rpl22	1.02026e-221	0.382296	2 Ffar2 hi cDC2
Nol7	4.01444e-177	0.382238	2 Ffar2 hi cDC2
Rplp2	2.43267e-238	0.381014	2 Ffar2 hi cDC2
Rpl13	5.93134e-223	0.380448	2 Ffar2 hi cDC2
Acp5	6.69199e-212	0.379817	2 Ffar2 hi cDC2
Cd300a	3.13534e-184	0.379285	2 Ffar2 hi cDC2
Gm5547	1.82842e-217	0.379205	2 Ffar2 hi cDC2
Snrpg	3.02019e-192	0.3787	2 Ffar2 hi cDC2
Nrros	3.67839e-220	0.376933	2 Ffar2 hi cDC2
Eef1a1	3.14912e-209	0.376279	2 Ffar2 hi cDC2
Ptpn18	5.36729e-175	0.375573	2 Ffar2 hi cDC2
Rps24	1.07462e-228	0.375526	2 Ffar2 hi cDC2
Rpl19	1.14137e-221	0.37501	2 Ffar2 hi cDC2
Man2b1	2.2759e-197	0.374082	2 Ffar2 hi cDC2
Rpl3	3.87498e-204	0.373868	2 Ffar2 hi cDC2
Nsa2	9.62692e-173	0.373094	2 Ffar2 hi cDC2
Sat1	2.49492e-163	0.372742	2 Ffar2 hi cDC2
Rpl12	1.06762e-203	0.372043	2 Ffar2 hi cDC2
Ms4a6b	9.31379e-190	0.370229	2 Ffar2 hi cDC2
Sirpb1a	3.61396e-217	0.369937	2 Ffar2 hi cDC2
Rpl38	6.48933e-202	0.369921	2 Ffar2 hi cDC2
Rpl23	7.5568e-216	0.369458	2 Ffar2 hi cDC2
Gmfg	3.35882e-193	0.369214	2 Ffar2 hi cDC2
Mtpn	1.73613e-156	0.369008	2 Ffar2 hi cDC2
Rpl7a	8.83849e-183	0.368675	2 Ffar2 hi cDC2
Otulinl	1.54837e-194	0.367947	2 Ffar2 hi cDC2
Isg15	2.96563e-92	0.36447	2 Ffar2 hi cDC2
Abcb1a	1.37398e-225	0.361626	2 Ffar2 hi cDC2
Gm32633	3.03804e-246	0.360845	2 Ffar2 hi cDC2
Rps6	1.32233e-190	0.360657	2 Ffar2 hi cDC2
Cotl1	1.93786e-151	0.360232	2 Ffar2 hi cDC2
Slc36a3os	1.79029e-197	0.359749	2 Ffar2 hi cDC2
Rpl5	7.83151e-201	0.359579	2 Ffar2 hi cDC2
Slc2a3	2.49014e-212	0.358742	2 Ffar2 hi cDC2
Arhgap9	1.02362e-198	0.358137	2 Ffar2 hi cDC2
Rps3a1	1.3889e-204	0.356649	2 Ffar2 hi cDC2
Rps3	2.915e-177	0.355929	2 Ffar2 hi cDC2
Pfdn5	3.48931e-179	0.354918	2 Ffar2 hi cDC2
Eif3f	2.42069e-170	0.354386	2 Ffar2 hi cDC2
Gpx1	2.38647e-207	0.352496	2 Ffar2 hi cDC2
Arhgdib	3.11157e-158	0.350981	2 Ffar2 hi cDC2
Rps16	1.15332e-181	0.350441	2 Ffar2 hi cDC2
Coro1a	7.47721e-169	0.35003	2 Ffar2 hi cDC2
Gpsm3	2.16323e-151	0.34877	2 Ffar2 hi cDC2
Gpr34	1.04172e-178	0.347609	2 Ffar2 hi cDC2
Arhgap6	1.5321e-225	0.347606	2 Ffar2 hi cDC2
Clec4a4	8.45954e-269	0.34757	2 Ffar2 hi cDC2
Rpl7	2.78072e-174	0.34655	2 Ffar2 hi cDC2
Ctnnd2	2.81702e-266	0.344197	2 Ffar2 hi cDC2
Gngt2	2.36034e-264	0.341741	2 Ffar2 hi cDC2
Scimp	4.84144e-162	0.33864	2 Ffar2 hi cDC2
Lysmd2	9.04634e-188	0.337377	2 Ffar2 hi cDC2
Jun	5.76814e-73	0.3368	2 Ffar2 hi cDC2
Naca	2.34125e-153	0.335493	2 Ffar2 hi cDC2
Mmp12	9.41752e-202	0.335019	2 Ffar2 hi cDC2
Bloc1s2	2.67496e-138	0.334491	2 Ffar2 hi cDC2
Rpl24	7.60218e-174	0.333048	2 Ffar2 hi cDC2
Txnip	1.20649e-139	0.332324	2 Ffar2 hi cDC2
Gnai2	1.74475e-139	0.330885	2 Ffar2 hi cDC2
Rack1	2.60995e-161	0.330624	2 Ffar2 hi cDC2
Stk17b	5.5168e-157	0.330246	2 Ffar2 hi cDC2
Itgb2	1.55285e-162	0.329231	2 Ffar2 hi cDC2
Sh2d1b1	8.81515e-192	0.328676	2 Ffar2 hi cDC2
Rpl8	7.50362e-157	0.328639	2 Ffar2 hi cDC2
Adgrl3	9.2813e-239	0.327576	2 Ffar2 hi cDC2
Ptpn6	1.26944e-155	0.326326	2 Ffar2 hi cDC2
Sash1	3.15626e-230	0.322809	2 Ffar2 hi cDC2
Prdx6	7.35939e-155	0.320761	2 Ffar2 hi cDC2
Ndst1	4.03264e-201	0.320089	2 Ffar2 hi cDC2
Mapk14	1.92288e-201	0.319512	2 Ffar2 hi cDC2
Gabarapl2	2.84603e-147	0.319252	2 Ffar2 hi cDC2
Cfl1	7.09666e-139	0.318746	2 Ffar2 hi cDC2
Kit	2.71239e-186	0.318495	2 Ffar2 hi cDC2
Cd244a	2.2153e-166	0.316166	2 Ffar2 hi cDC2
Rps4x	7.42243e-180	0.315121	2 Ffar2 hi cDC2
Eif3e	4.06136e-137	0.314669	2 Ffar2 hi cDC2
Hnrnpa1	1.01403e-128	0.313514	2 Ffar2 hi cDC2
Rpl35	2.99667e-131	0.312499	2 Ffar2 hi cDC2
Rps29	1.48279e-162	0.312449	2 Ffar2 hi cDC2
Cox6c	2.01418e-142	0.311882	2 Ffar2 hi cDC2
Themis2	1.1024e-155	0.311693	2 Ffar2 hi cDC2
Vasp	4.40432e-131	0.309217	2 Ffar2 hi cDC2
B4galnt1	3.38946e-137	0.308354	2 Ffar2 hi cDC2
Rsrp1	6.44206e-124	0.30704	2 Ffar2 hi cDC2
Sema4d	1.56023e-169	0.304452	2 Ffar2 hi cDC2
Rpl10a	3.82719e-161	0.303938	2 Ffar2 hi cDC2
Knop1	1.87127e-145	0.303583	2 Ffar2 hi cDC2
H3f3a	4.9383e-145	0.303248	2 Ffar2 hi cDC2
Atp5e	8.64323e-139	0.302306	2 Ffar2 hi cDC2
Cd48	1.19002e-127	0.302263	2 Ffar2 hi cDC2
9930111J21Rik2	1.52886e-157	0.302142	2 Ffar2 hi cDC2
Trim12a	1.08846e-132	0.301973	2 Ffar2 hi cDC2
Ncf4	1.31437e-139	0.301131	2 Ffar2 hi cDC2
Rps8	1.68228e-170	0.300592	2 Ffar2 hi cDC2
Rtn1	4.84848e-184	0.300565	2 Ffar2 hi cDC2
Hcls1	3.8967e-157	0.298392	2 Ffar2 hi cDC2
Rps12	2.80147e-166	0.298178	2 Ffar2 hi cDC2
Rpl10	3.04254e-152	0.298133	2 Ffar2 hi cDC2
Fcer1g	1.37475e-197	0.297578	2 Ffar2 hi cDC2
Rnf130	1.2654e-148	0.29554	2 Ffar2 hi cDC2
Tma7	8.79933e-133	0.294486	2 Ffar2 hi cDC2
B4galt6	2.27866e-186	0.294042	2 Ffar2 hi cDC2
Neurl3	1.2581e-133	0.293312	2 Ffar2 hi cDC2
Ifi27l2a	9.13607e-115	0.293045	2 Ffar2 hi cDC2
Mrpl52	3.93492e-126	0.292351	2 Ffar2 hi cDC2
Sh3bgrl3	9.86491e-136	0.291734	2 Ffar2 hi cDC2
Uqcrh	3.39475e-130	0.290397	2 Ffar2 hi cDC2
Gdi2	8.7191e-127	0.289325	2 Ffar2 hi cDC2
Abcg3	2.29753e-164	0.289238	2 Ffar2 hi cDC2
Cd22	3.0317e-163	0.287941	2 Ffar2 hi cDC2
Zfp36l2	4.43614e-130	0.287311	2 Ffar2 hi cDC2
Tpt1	4.76154e-146	0.286774	2 Ffar2 hi cDC2
Ppfia4	1.03771e-127	0.286123	2 Ffar2 hi cDC2
Gpr141	6.43479e-137	0.28541	2 Ffar2 hi cDC2
Haus8	3.03576e-112	0.284554	2 Ffar2 hi cDC2
Tnfrsf13b	1.46093e-129	0.283969	2 Ffar2 hi cDC2
Atox1	1.96818e-139	0.283778	2 Ffar2 hi cDC2
Rps28	7.46403e-131	0.283334	2 Ffar2 hi cDC2
Abi3	1.21133e-170	0.281749	2 Ffar2 hi cDC2
Ceacam16	4.70264e-170	0.281104	2 Ffar2 hi cDC2
Tgfb1	2.07312e-127	0.280995	2 Ffar2 hi cDC2
Slc12a2	2.40886e-157	0.280803	2 Ffar2 hi cDC2
Irf2bp2	1.31974e-122	0.27949	2 Ffar2 hi cDC2
Evi2a	8.95826e-117	0.278206	2 Ffar2 hi cDC2
E330020D12Rik	1.28192e-73	0.278104	2 Ffar2 hi cDC2
Lbh	7.45276e-126	0.277849	2 Ffar2 hi cDC2
Arpc3	1.34057e-112	0.275994	2 Ffar2 hi cDC2
Cd4	3.90185e-150	0.275744	2 Ffar2 hi cDC2
Ube2e2	7.9745e-161	0.275191	2 Ffar2 hi cDC2
Stap1	1.45733e-155	0.274774	2 Ffar2 hi cDC2
Scp2	2.23675e-130	0.274404	2 Ffar2 hi cDC2
Trim30b	1.00788e-125	0.274108	2 Ffar2 hi cDC2
Rplp1	1.09171e-173	0.27402	2 Ffar2 hi cDC2
Shisa5	8.71347e-107	0.273833	2 Ffar2 hi cDC2
Rpl14	3.81917e-138	0.273831	2 Ffar2 hi cDC2
Rps20	1.1571e-143	0.27327	2 Ffar2 hi cDC2
Prss30	2.72747e-112	0.270767	2 Ffar2 hi cDC2
Clec4a1	6.69861e-145	0.27057	2 Ffar2 hi cDC2
Rpl36a	2.07831e-119	0.268042	2 Ffar2 hi cDC2
Fcrl1	4.42017e-132	0.267722	2 Ffar2 hi cDC2
Clic1	3.92968e-116	0.266923	2 Ffar2 hi cDC2
Cyb5r3	2.3484e-100	0.266889	2 Ffar2 hi cDC2
Csk	4.24935e-126	0.266389	2 Ffar2 hi cDC2
Tlr7	3.74928e-116	0.265428	2 Ffar2 hi cDC2
Rasgrp4	9.73747e-128	0.265243	2 Ffar2 hi cDC2
Stra6l	1.75564e-190	0.265175	2 Ffar2 hi cDC2
Clec4a2	6.27008e-149	0.264742	2 Ffar2 hi cDC2
Havcr2	7.89724e-129	0.264171	2 Ffar2 hi cDC2
Cyth4	1.42952e-120	0.263922	2 Ffar2 hi cDC2
Itgax	5.77094e-129	0.263708	2 Ffar2 hi cDC2
Ms4a6c	1.45988e-136	0.262616	2 Ffar2 hi cDC2
Rplp0	1.02061e-130	0.262594	2 Ffar2 hi cDC2
Tomm7	1.90519e-117	0.261986	2 Ffar2 hi cDC2
Tfrc	1.64346e-134	0.261477	2 Ffar2 hi cDC2
Ndufa4	2.49098e-112	0.259176	2 Ffar2 hi cDC2
Srsf5	5.20915e-99	0.258733	2 Ffar2 hi cDC2
Spint1	5.13165e-123	0.258699	2 Ffar2 hi cDC2
Atp5l	5.70156e-112	0.256404	2 Ffar2 hi cDC2
Sla	1.24065e-131	0.256068	2 Ffar2 hi cDC2
Cd53	2.9171e-116	0.255793	2 Ffar2 hi cDC2
Bcl2a1b	2.67813e-104	0.255626	2 Ffar2 hi cDC2
Btf3	1.93639e-110	0.255507	2 Ffar2 hi cDC2
Rnase6	2.68576e-127	0.255132	2 Ffar2 hi cDC2
Taf10	1.9615e-107	0.254265	2 Ffar2 hi cDC2
Akr7a5	1.27087e-111	0.253063	2 Ffar2 hi cDC2
Jaml	7.83488e-109	0.251773	2 Ffar2 hi cDC2
Nfam1	1.10335e-133	0.251642	2 Ffar2 hi cDC2
Ddr1	1.2323e-155	0.250682	2 Ffar2 hi cDC2
Rgs12	2.39101e-151	0.250437	2 Ffar2 hi cDC2
Lcp2	4.01414e-166	0.250191	2 Ffar2 hi cDC2
Wfdc17	0	1.71938	3 Ccr2+ cDC2
Cd209a	0	1.53437	3 Ccr2+ cDC2
Ifitm3	0	1.45282	3 Ccr2+ cDC2
Adgre4	0	1.27032	3 Ccr2+ cDC2
Fcer1g	0	1.23119	3 Ccr2+ cDC2
Ifitm2	0	1.23074	3 Ccr2+ cDC2
Fxyd5	0	1.18862	3 Ccr2+ cDC2
Clec4a3	0	1.17123	3 Ccr2+ cDC2
Ms4a6c	0	1.12913	3 Ccr2+ cDC2
Fth1	0	1.11238	3 Ccr2+ cDC2
Ccl6	0	1.09014	3 Ccr2+ cDC2
S100a6	0	1.03388	3 Ccr2+ cDC2
Hpgd	0	0.996998	3 Ccr2+ cDC2
Cdk2ap2	0	0.969231	3 Ccr2+ cDC2
Tyrobp	0	0.960098	3 Ccr2+ cDC2
Cybb	0	0.928195	3 Ccr2+ cDC2
Csf1r	0	0.90216	3 Ccr2+ cDC2
Ccr2	0	0.900848	3 Ccr2+ cDC2
Tent5a	0	0.89054	3 Ccr2+ cDC2
Cd300c2	0	0.878488	3 Ccr2+ cDC2
Psap	0	0.87542	3 Ccr2+ cDC2
H2-Ab1	0	0.872722	3 Ccr2+ cDC2
Lgals3	0	0.870234	3 Ccr2+ cDC2
Gpx1	0	0.853172	3 Ccr2+ cDC2
H2-DMb1	0	0.838423	3 Ccr2+ cDC2
H2-DMa	0	0.828138	3 Ccr2+ cDC2
Cd300a	0	0.823141	3 Ccr2+ cDC2
H2-Eb1	0	0.800897	3 Ccr2+ cDC2
Rpl8	0	0.796602	3 Ccr2+ cDC2
Rack1	0	0.796399	3 Ccr2+ cDC2
Rps16	0	0.79591	3 Ccr2+ cDC2
Rpl10	0	0.779586	3 Ccr2+ cDC2
Rps8	0	0.775163	3 Ccr2+ cDC2
Cx3cr1	0	0.772674	3 Ccr2+ cDC2
Gm2a	0	0.761075	3 Ccr2+ cDC2
Cd74	0	0.751847	3 Ccr2+ cDC2
Rps4x	0	0.750558	3 Ccr2+ cDC2
Rps11	0	0.733528	3 Ccr2+ cDC2
Rpl28	0	0.729424	3 Ccr2+ cDC2
Ctss	0	0.727553	3 Ccr2+ cDC2
Coro1a	0	0.721767	3 Ccr2+ cDC2
Rpl13	0	0.721036	3 Ccr2+ cDC2
Fcgr2b	0	0.719609	3 Ccr2+ cDC2
Rpl15	0	0.712408	3 Ccr2+ cDC2
Rps28	0	0.708473	3 Ccr2+ cDC2
Rpl23	0	0.708014	3 Ccr2+ cDC2
Cd68	0	0.70709	3 Ccr2+ cDC2
Rps9	0	0.704919	3 Ccr2+ cDC2
Rps10	0	0.703662	3 Ccr2+ cDC2
Eef1a1	0	0.70291	3 Ccr2+ cDC2
Rpl18	0	0.697796	3 Ccr2+ cDC2
Rps7	0	0.693576	3 Ccr2+ cDC2
Nme2	0	0.691614	3 Ccr2+ cDC2
Rps3	0	0.690468	3 Ccr2+ cDC2
Rpl35a	0	0.68717	3 Ccr2+ cDC2
Zfp36l2	0	0.68708	3 Ccr2+ cDC2
Rps14	0	0.686116	3 Ccr2+ cDC2
Rpl6	0	0.684065	3 Ccr2+ cDC2
Rpl30	0	0.681961	3 Ccr2+ cDC2
Rps13	0	0.68181	3 Ccr2+ cDC2
Rpl26	0	0.681661	3 Ccr2+ cDC2
Rplp0	0	0.678381	3 Ccr2+ cDC2
Rpl32	0	0.676017	3 Ccr2+ cDC2
Rpl36a	0	0.675368	3 Ccr2+ cDC2
Anxa5	0	0.674202	3 Ccr2+ cDC2
Rps27a	0	0.672961	3 Ccr2+ cDC2
Rpl39	0	0.672145	3 Ccr2+ cDC2
Rpl10a	0	0.671546	3 Ccr2+ cDC2
Rps18	0	0.666179	3 Ccr2+ cDC2
Rps5	0	0.664826	3 Ccr2+ cDC2
Fau	0	0.664528	3 Ccr2+ cDC2
Rpl34	0	0.66448	3 Ccr2+ cDC2
Tspo	0	0.664466	3 Ccr2+ cDC2
Rps2	0	0.660721	3 Ccr2+ cDC2
Tpt1	0	0.65896	3 Ccr2+ cDC2
Alox5ap	0	0.658595	3 Ccr2+ cDC2
Rpl17	0	0.658448	3 Ccr2+ cDC2
Rps25	0	0.658083	3 Ccr2+ cDC2
Rpl12	0	0.655539	3 Ccr2+ cDC2
Trappc5	0	0.654794	3 Ccr2+ cDC2
Rps27	0	0.652706	3 Ccr2+ cDC2
Ssr4	0	0.650213	3 Ccr2+ cDC2
Arhgdib	0	0.648511	3 Ccr2+ cDC2
Rpl24	0	0.647869	3 Ccr2+ cDC2
Rpl38	0	0.644386	3 Ccr2+ cDC2
Rps29	0	0.644195	3 Ccr2+ cDC2
Rps12	0	0.641535	3 Ccr2+ cDC2
Rpl29	0	0.6401	3 Ccr2+ cDC2
Rpl21	0	0.637723	3 Ccr2+ cDC2
Rpl7a	0	0.633394	3 Ccr2+ cDC2
Rpl35	0	0.632771	3 Ccr2+ cDC2
Rpl7	0	0.632319	3 Ccr2+ cDC2
Eif3f	0	0.629921	3 Ccr2+ cDC2
Rps15	0	0.627962	3 Ccr2+ cDC2
Rpl36al	0	0.627691	3 Ccr2+ cDC2
Rpl37	0	0.627109	3 Ccr2+ cDC2
Rpl36	0	0.625933	3 Ccr2+ cDC2
Rps23	0	0.624389	3 Ccr2+ cDC2
Rpsa	0	0.621884	3 Ccr2+ cDC2
Rpl37a	0	0.619447	3 Ccr2+ cDC2
Rpl5	0	0.618123	3 Ccr2+ cDC2
Gnai2	0	0.617395	3 Ccr2+ cDC2
Rpl27a	0	0.61387	3 Ccr2+ cDC2
Rps6	0	0.613153	3 Ccr2+ cDC2
Clec12a	0	0.610747	3 Ccr2+ cDC2
Rps24	0	0.610738	3 Ccr2+ cDC2
Rpl3	0	0.610568	3 Ccr2+ cDC2
Rps3a1	0	0.608915	3 Ccr2+ cDC2
Laptm5	0	0.608561	3 Ccr2+ cDC2
Rpl9	0	0.605133	3 Ccr2+ cDC2
Abca9	0	0.59903	3 Ccr2+ cDC2
Rpl18a	0	0.596788	3 Ccr2+ cDC2
Naca	0	0.59551	3 Ccr2+ cDC2
Rpl13a	0	0.591173	3 Ccr2+ cDC2
Rpl23a	0	0.589385	3 Ccr2+ cDC2
Ccl9	0	0.586633	3 Ccr2+ cDC2
Rps15a	0	0.58538	3 Ccr2+ cDC2
Gmfg	0	0.58182	3 Ccr2+ cDC2
Rpl11	0	0.580465	3 Ccr2+ cDC2
Shisa5	0	0.579154	3 Ccr2+ cDC2
Sh3bgrl3	0	0.578873	3 Ccr2+ cDC2
Tnfaip8l2	0	0.573714	3 Ccr2+ cDC2
Rpl14	0	0.568597	3 Ccr2+ cDC2
Rps21	0	0.566868	3 Ccr2+ cDC2
Rps19	0	0.559628	3 Ccr2+ cDC2
Rps20	0	0.552248	3 Ccr2+ cDC2
Rpl41	0	0.547166	3 Ccr2+ cDC2
Rpl19	0	0.543652	3 Ccr2+ cDC2
Rpl27	0	0.539557	3 Ccr2+ cDC2
Lrp1	0	0.532292	3 Ccr2+ cDC2
Rps26	0	0.52688	3 Ccr2+ cDC2
Spn	0	0.522515	3 Ccr2+ cDC2
Ptma	0	0.498728	3 Ccr2+ cDC2
Mcub	0	0.437684	3 Ccr2+ cDC2
Eef2	3.18732e-302	0.597956	3 Ccr2+ cDC2
Slfn2	2.24142e-301	0.609202	3 Ccr2+ cDC2
Krtcap2	2.22387e-300	0.697763	3 Ccr2+ cDC2
Npc2	3.21708e-297	0.565584	3 Ccr2+ cDC2
Trf	2.35851e-296	0.426593	3 Ccr2+ cDC2
Txnip	1.00587e-294	0.646935	3 Ccr2+ cDC2
Crip1	5.95925e-292	1.03597	3 Ccr2+ cDC2
Rpl4	1.06548e-291	0.563873	3 Ccr2+ cDC2
Rplp2	2.60506e-289	0.459609	3 Ccr2+ cDC2
Ctsa	1.39538e-287	0.502168	3 Ccr2+ cDC2
Gm35154	7.56426e-285	0.556619	3 Ccr2+ cDC2
Rplp1	4.61513e-283	0.455249	3 Ccr2+ cDC2
Rps17	7.50926e-283	0.560091	3 Ccr2+ cDC2
Sec61b	8.81346e-282	0.63635	3 Ccr2+ cDC2
Ifi27l2a	5.89323e-281	0.916598	3 Ccr2+ cDC2
Ramp1	6.16474e-281	0.576143	3 Ccr2+ cDC2
Rpl22	1.04394e-280	0.507018	3 Ccr2+ cDC2
Gas5	4.80743e-279	0.641618	3 Ccr2+ cDC2
Eif3k	1.90066e-278	0.547877	3 Ccr2+ cDC2
H2-D1	1.18629e-277	0.477388	3 Ccr2+ cDC2
Olfm1	1.25572e-277	0.536617	3 Ccr2+ cDC2
Bach2	4.94203e-277	0.663133	3 Ccr2+ cDC2
Ehd4	1.34252e-276	0.503203	3 Ccr2+ cDC2
Dbi	1.45673e-273	0.512152	3 Ccr2+ cDC2
Grcc10	2.53563e-273	0.520615	3 Ccr2+ cDC2
Tmem50a	1.58308e-269	0.511014	3 Ccr2+ cDC2
Serp1	3.41277e-269	0.560457	3 Ccr2+ cDC2
Nsa2	1.03357e-267	0.548035	3 Ccr2+ cDC2
Tifab	1.32092e-265	0.478453	3 Ccr2+ cDC2
Tmed3	6.23511e-265	0.532072	3 Ccr2+ cDC2
Gng5	9.69325e-264	0.542116	3 Ccr2+ cDC2
Clec4a1	7.57901e-262	0.608004	3 Ccr2+ cDC2
Ppib	2.11938e-257	0.533372	3 Ccr2+ cDC2
Bst2	1.73304e-254	0.668426	3 Ccr2+ cDC2
Ncf2	1.65505e-252	0.535841	3 Ccr2+ cDC2
Clec4b1	8.2743e-252	0.496802	3 Ccr2+ cDC2
Plac8	1.12176e-251	0.965198	3 Ccr2+ cDC2
Atp5h	1.11876e-250	0.537533	3 Ccr2+ cDC2
Zyx	1.27793e-248	0.524511	3 Ccr2+ cDC2
Ndufa6	2.01192e-248	0.480861	3 Ccr2+ cDC2
Rpl31	2.27077e-246	0.496467	3 Ccr2+ cDC2
Timm10b	2.41737e-246	0.50308	3 Ccr2+ cDC2
Klrk1	3.10875e-246	0.571823	3 Ccr2+ cDC2
Dad1	6.46707e-246	0.486428	3 Ccr2+ cDC2
Smpdl3a	5.45345e-245	0.576246	3 Ccr2+ cDC2
Ypel3	2.50832e-243	0.466299	3 Ccr2+ cDC2
Ifitm6	3.55686e-243	0.579812	3 Ccr2+ cDC2
2410006H16Rik	6.85017e-243	0.644697	3 Ccr2+ cDC2
Ms4a6b	2.27315e-241	0.528049	3 Ccr2+ cDC2
Wls	3.82363e-241	0.337411	3 Ccr2+ cDC2
Aldoa	4.50952e-241	0.471395	3 Ccr2+ cDC2
Scand1	3.06371e-238	0.492298	3 Ccr2+ cDC2
Slc25a5	1.69782e-237	0.455115	3 Ccr2+ cDC2
Ybx3	1.10669e-235	0.466506	3 Ccr2+ cDC2
AB124611	1.02627e-234	0.443493	3 Ccr2+ cDC2
Erp29	1.30582e-233	0.518435	3 Ccr2+ cDC2
Il13ra1	1.10994e-231	0.412705	3 Ccr2+ cDC2
Nfe2l2	6.3015e-231	0.593696	3 Ccr2+ cDC2
Eef1b2	1.50266e-229	0.337454	3 Ccr2+ cDC2
Gapdh	3.64119e-229	0.469447	3 Ccr2+ cDC2
Klf4	1.71683e-228	0.57892	3 Ccr2+ cDC2
Calhm6	5.26239e-227	0.50648	3 Ccr2+ cDC2
Itm2b	5.88246e-227	0.644612	3 Ccr2+ cDC2
Emb	1.04882e-226	0.428251	3 Ccr2+ cDC2
Ifi207	2.30561e-225	0.511913	3 Ccr2+ cDC2
H2afy	3.33842e-224	0.561358	3 Ccr2+ cDC2
Tkt	2.72412e-223	0.47674	3 Ccr2+ cDC2
Skint3	3.22503e-223	0.595927	3 Ccr2+ cDC2
Gnb2	6.61884e-223	0.488052	3 Ccr2+ cDC2
Nop10	8.41747e-223	0.400194	3 Ccr2+ cDC2
Rnasek	1.00627e-222	0.458062	3 Ccr2+ cDC2
Serf2	2.30351e-222	0.441846	3 Ccr2+ cDC2
Ly6e	3.28383e-222	0.627483	3 Ccr2+ cDC2
Tmed10	3.3398e-222	0.484128	3 Ccr2+ cDC2
Mrpl52	3.44851e-221	0.462433	3 Ccr2+ cDC2
Npm1	5.6397e-221	0.452241	3 Ccr2+ cDC2
Cd52	1.15186e-220	0.469658	3 Ccr2+ cDC2
Rasa3	2.29339e-220	0.480602	3 Ccr2+ cDC2
Eno1	9.17497e-220	0.39247	3 Ccr2+ cDC2
Tmsb4x	3.17241e-219	0.338398	3 Ccr2+ cDC2
Klrd1	5.71716e-219	0.797694	3 Ccr2+ cDC2
Hint1	4.65261e-218	0.427424	3 Ccr2+ cDC2
Hexb	5.01166e-218	0.413631	3 Ccr2+ cDC2
Slfn5	5.59256e-217	0.501119	3 Ccr2+ cDC2
Pold4	1.28715e-215	0.421504	3 Ccr2+ cDC2
Mrpl33	6.92349e-215	0.457473	3 Ccr2+ cDC2
Ftl1	1.61723e-214	0.323652	3 Ccr2+ cDC2
Eif5a	1.95858e-214	0.446558	3 Ccr2+ cDC2
Trmt112	2.81418e-214	0.404475	3 Ccr2+ cDC2
Dapk1	4.18001e-213	0.561622	3 Ccr2+ cDC2
Gm10076	6.68317e-213	0.456284	3 Ccr2+ cDC2
Smdt1	7.53881e-213	0.450225	3 Ccr2+ cDC2
Atp5g2	7.75725e-212	0.436821	3 Ccr2+ cDC2
Rpl22l1	9.60523e-212	0.496475	3 Ccr2+ cDC2
Tpd52	3.03741e-211	0.487245	3 Ccr2+ cDC2
Msn	9.86831e-210	0.583706	3 Ccr2+ cDC2
Crlf2	1.69695e-209	0.408413	3 Ccr2+ cDC2
Gm34084	3.69905e-209	0.618204	3 Ccr2+ cDC2
Msrb1	8.80959e-209	0.638579	3 Ccr2+ cDC2
Cd48	9.33225e-209	0.467417	3 Ccr2+ cDC2
Tmem176b	5.07167e-208	0.505419	3 Ccr2+ cDC2
Cox4i1	1.50918e-207	0.432742	3 Ccr2+ cDC2
Ifi30	2.2986e-207	0.555193	3 Ccr2+ cDC2
Sec61g	7.94673e-207	0.490425	3 Ccr2+ cDC2
Tmem14c	1.34589e-206	0.404823	3 Ccr2+ cDC2
Cox7a2l	1.75599e-206	0.441158	3 Ccr2+ cDC2
D8Ertd738e	1.59746e-204	0.411856	3 Ccr2+ cDC2
Aldh2	1.8479e-204	0.350526	3 Ccr2+ cDC2
Eef1g	5.83719e-204	0.432847	3 Ccr2+ cDC2
Reep5	1.67815e-201	0.44916	3 Ccr2+ cDC2
Hfe	1.88362e-201	0.443571	3 Ccr2+ cDC2
Eif3i	8.16249e-200	0.414599	3 Ccr2+ cDC2
Pabpc1	1.46208e-199	0.446464	3 Ccr2+ cDC2
Atp5g1	1.21202e-197	0.390547	3 Ccr2+ cDC2
Eef1d	4.56676e-197	0.393557	3 Ccr2+ cDC2
Gpi1	4.78974e-197	0.429073	3 Ccr2+ cDC2
Btf3	1.90239e-196	0.439035	3 Ccr2+ cDC2
Pdia6	1.93734e-196	0.599793	3 Ccr2+ cDC2
Syngr2	3.49067e-196	0.480805	3 Ccr2+ cDC2
Sirpb1c	4.47687e-196	0.49282	3 Ccr2+ cDC2
Clic1	8.91506e-196	0.447001	3 Ccr2+ cDC2
Slc25a3	1.23071e-194	0.405985	3 Ccr2+ cDC2
Prdx1	1.52495e-194	0.416487	3 Ccr2+ cDC2
Emp3	3.75189e-194	0.70771	3 Ccr2+ cDC2
Vim	5.39137e-194	0.970912	3 Ccr2+ cDC2
Spcs2	3.05667e-193	0.512963	3 Ccr2+ cDC2
Polr2e	3.27317e-192	0.38066	3 Ccr2+ cDC2
Ddit4	4.2296e-192	0.421708	3 Ccr2+ cDC2
Dpm3	2.40721e-190	0.364586	3 Ccr2+ cDC2
Prdx5	2.55561e-189	0.474306	3 Ccr2+ cDC2
S100a4	6.10686e-189	0.534645	3 Ccr2+ cDC2
Lst1	2.17443e-188	0.713604	3 Ccr2+ cDC2
Cmtm7	4.74448e-188	0.391172	3 Ccr2+ cDC2
Cox8a	5.90144e-188	0.391462	3 Ccr2+ cDC2
Sem1	2.12223e-187	0.406859	3 Ccr2+ cDC2
Mpeg1	2.52806e-187	0.32079	3 Ccr2+ cDC2
Eif3h	3.66255e-186	0.417252	3 Ccr2+ cDC2
Hsp90b1	7.31824e-186	0.515189	3 Ccr2+ cDC2
Fcgrt	9.21973e-186	0.374184	3 Ccr2+ cDC2
Cebpd	1.00065e-184	0.309046	3 Ccr2+ cDC2
Etfb	1.31925e-184	0.329263	3 Ccr2+ cDC2
Hsp90ab1	5.26704e-184	0.414328	3 Ccr2+ cDC2
Lamtor4	6.82049e-181	0.366036	3 Ccr2+ cDC2
Tgfbi	1.44727e-180	0.630425	3 Ccr2+ cDC2
Tmem258	1.92804e-180	0.369516	3 Ccr2+ cDC2
Ddost	1.9387e-180	0.398824	3 Ccr2+ cDC2
Tomm6	6.91621e-180	0.379481	3 Ccr2+ cDC2
Ctsb	7.85263e-180	0.523833	3 Ccr2+ cDC2
Atp5d	2.39722e-179	0.39599	3 Ccr2+ cDC2
H2afj	2.80412e-179	0.380862	3 Ccr2+ cDC2
Capns1	1.26685e-178	0.367582	3 Ccr2+ cDC2
Fos	1.26509e-177	0.497321	3 Ccr2+ cDC2
Fbl	2.12988e-177	0.351644	3 Ccr2+ cDC2
Ndufa13	5.60314e-177	0.374213	3 Ccr2+ cDC2
Ndufb8	1.03412e-176	0.364138	3 Ccr2+ cDC2
Psma7	3.16921e-176	0.401965	3 Ccr2+ cDC2
Cox6b1	9.12056e-176	0.373798	3 Ccr2+ cDC2
Pnp	1.96667e-175	0.408967	3 Ccr2+ cDC2
Mrpl30	6.18866e-175	0.368766	3 Ccr2+ cDC2
Calr	6.25382e-175	0.581428	3 Ccr2+ cDC2
Ppia	7.33636e-175	0.333504	3 Ccr2+ cDC2
Ppp1ca	1.66644e-174	0.380663	3 Ccr2+ cDC2
Tnfrsf1a	1.91537e-173	0.315558	3 Ccr2+ cDC2
Cfl1	4.19333e-173	0.432482	3 Ccr2+ cDC2
Gngt2	2.31812e-172	0.720062	3 Ccr2+ cDC2
Gng10	1.0345e-171	0.396889	3 Ccr2+ cDC2
Lat2	2.43152e-171	0.310997	3 Ccr2+ cDC2
Tmem176a	4.61857e-171	0.390328	3 Ccr2+ cDC2
H2-K1	5.12083e-171	0.355472	3 Ccr2+ cDC2
Tmem160	1.30437e-170	0.361823	3 Ccr2+ cDC2
Eif4ebp1	1.01078e-169	0.350438	3 Ccr2+ cDC2
Ier2	1.61436e-169	0.415573	3 Ccr2+ cDC2
Pfdn5	1.29589e-168	0.371023	3 Ccr2+ cDC2
Arf5	2.92486e-167	0.353517	3 Ccr2+ cDC2
Il1b	5.88007e-167	0.742704	3 Ccr2+ cDC2
Uqcrh	9.44899e-167	0.371101	3 Ccr2+ cDC2
Ndufc2	3.43416e-166	0.351283	3 Ccr2+ cDC2
Ndufb10	6.77903e-166	0.324063	3 Ccr2+ cDC2
Pitpna	1.06826e-165	0.385126	3 Ccr2+ cDC2
Snrpg	1.16397e-165	0.354319	3 Ccr2+ cDC2
Tmsb10	1.20593e-165	0.378975	3 Ccr2+ cDC2
Sdf2l1	1.4847e-165	0.717267	3 Ccr2+ cDC2
Ndufa7	4.34808e-165	0.354103	3 Ccr2+ cDC2
Creg1	4.66084e-165	0.281109	3 Ccr2+ cDC2
Ldha	2.54836e-164	0.340175	3 Ccr2+ cDC2
Mrpl23	1.19781e-162	0.313803	3 Ccr2+ cDC2
Mrfap1	1.51279e-162	0.33902	3 Ccr2+ cDC2
Mcemp1	3.3853e-162	0.434555	3 Ccr2+ cDC2
Atp5l	8.5086e-162	0.36525	3 Ccr2+ cDC2
F630028O10Rik	5.10262e-161	0.341539	3 Ccr2+ cDC2
Cox7b	8.50908e-161	0.345344	3 Ccr2+ cDC2
Tmed2	9.10465e-160	0.413427	3 Ccr2+ cDC2
Il16	2.77288e-159	0.297362	3 Ccr2+ cDC2
Gpx4	6.25644e-159	0.350378	3 Ccr2+ cDC2
Ptpn6	1.25646e-158	0.339523	3 Ccr2+ cDC2
Pgls	2.40001e-158	0.38304	3 Ccr2+ cDC2
Dynll1	3.17379e-158	0.382082	3 Ccr2+ cDC2
Ndufa2	3.18519e-158	0.335913	3 Ccr2+ cDC2
Atp6v1g1	1.13823e-157	0.344057	3 Ccr2+ cDC2
Srp9	1.40947e-157	0.351702	3 Ccr2+ cDC2
Tep1	3.43883e-157	0.352565	3 Ccr2+ cDC2
Tnfrsf21	3.46819e-157	0.294091	3 Ccr2+ cDC2
Fkbp2	7.31236e-157	0.393633	3 Ccr2+ cDC2
Runx1	8.79226e-157	0.403342	3 Ccr2+ cDC2
Rabac1	2.42761e-156	0.365566	3 Ccr2+ cDC2
Psenen	3.69989e-156	0.335031	3 Ccr2+ cDC2
Igsf6	3.28392e-155	0.420169	3 Ccr2+ cDC2
Wdr83os	1.97611e-154	0.330655	3 Ccr2+ cDC2
Cd53	2.75433e-154	0.343472	3 Ccr2+ cDC2
Psmb3	2.86682e-154	0.346248	3 Ccr2+ cDC2
Gsr	4.84822e-154	0.564673	3 Ccr2+ cDC2
BC028528	1.08273e-153	0.300726	3 Ccr2+ cDC2
Atp5e	4.81566e-153	0.347435	3 Ccr2+ cDC2
Pycard	5.00866e-153	0.350886	3 Ccr2+ cDC2
Pdia3	1.0555e-152	0.456031	3 Ccr2+ cDC2
Ndufb9	2.21753e-152	0.31134	3 Ccr2+ cDC2
Ubb	2.55221e-152	0.350256	3 Ccr2+ cDC2
Arpc1b	1.06103e-150	0.370419	3 Ccr2+ cDC2
Scarb1	1.30911e-150	0.303711	3 Ccr2+ cDC2
P4hb	1.4778e-150	0.339577	3 Ccr2+ cDC2
Xbp1	1.7744e-150	0.344547	3 Ccr2+ cDC2
Chmp2a	2.57773e-150	0.325582	3 Ccr2+ cDC2
Atp5o	8.35964e-150	0.308319	3 Ccr2+ cDC2
Hspa8	9.06651e-150	0.352343	3 Ccr2+ cDC2
Bri3	2.01072e-149	0.340268	3 Ccr2+ cDC2
Taf10	4.13427e-149	0.323624	3 Ccr2+ cDC2
Grap2	4.62739e-149	0.413438	3 Ccr2+ cDC2
Myl6	5.6142e-149	0.330607	3 Ccr2+ cDC2
Cope	7.2519e-149	0.344314	3 Ccr2+ cDC2
Ndufb11	8.21324e-149	0.316051	3 Ccr2+ cDC2
Rac2	1.34601e-148	0.342919	3 Ccr2+ cDC2
Chchd2	1.59778e-148	0.325883	3 Ccr2+ cDC2
Atp6v0c	3.37511e-148	0.422602	3 Ccr2+ cDC2
Ndufb5	4.6156e-148	0.31386	3 Ccr2+ cDC2
Fis1	4.91214e-148	0.317327	3 Ccr2+ cDC2
Drap1	5.9146e-148	0.309487	3 Ccr2+ cDC2
Ybx1	7.86844e-148	0.338991	3 Ccr2+ cDC2
Neurl3	9.99197e-148	0.300451	3 Ccr2+ cDC2
Ndufb1-ps	1.05863e-147	0.33676	3 Ccr2+ cDC2
Emc6	1.34118e-147	0.309325	3 Ccr2+ cDC2
Krt80	3.27004e-147	0.370048	3 Ccr2+ cDC2
Nop53	5.63873e-147	0.325249	3 Ccr2+ cDC2
Svil	4.83022e-146	0.399375	3 Ccr2+ cDC2
Acer3	5.6219e-146	0.350529	3 Ccr2+ cDC2
Manf	1.06475e-145	0.489732	3 Ccr2+ cDC2
Atp5j	1.33206e-145	0.303679	3 Ccr2+ cDC2
P2ry6	1.41311e-145	0.278302	3 Ccr2+ cDC2
Rps27l	1.5243e-145	0.301936	3 Ccr2+ cDC2
Iqgap2	3.39637e-145	0.313953	3 Ccr2+ cDC2
Ubxn1	3.43941e-145	0.325973	3 Ccr2+ cDC2
Ifi203	7.82907e-145	0.381347	3 Ccr2+ cDC2
Lgmn	1.59613e-144	0.407908	3 Ccr2+ cDC2
Snrpb	1.90016e-144	0.305848	3 Ccr2+ cDC2
Snrpf	2.82546e-144	0.309075	3 Ccr2+ cDC2
Tsc22d3	5.05562e-144	0.372985	3 Ccr2+ cDC2
Pkm	1.03896e-143	0.318617	3 Ccr2+ cDC2
Ucp2	1.94035e-143	0.368238	3 Ccr2+ cDC2
Pin4	2.14045e-143	0.315914	3 Ccr2+ cDC2
S100a10	6.0977e-143	0.543184	3 Ccr2+ cDC2
Zfp706	6.3992e-143	0.318145	3 Ccr2+ cDC2
Selenof	8.22246e-143	0.345504	3 Ccr2+ cDC2
Lgals1	1.0728e-142	0.472721	3 Ccr2+ cDC2
Hexa	2.79693e-142	0.311818	3 Ccr2+ cDC2
Grn	3.02721e-142	0.27467	3 Ccr2+ cDC2
Uqcrq	3.3978e-142	0.297495	3 Ccr2+ cDC2
Sptssa	4.9019e-142	0.325654	3 Ccr2+ cDC2
Cct5	5.18824e-142	0.313095	3 Ccr2+ cDC2
Sf3b5	7.13167e-142	0.277466	3 Ccr2+ cDC2
Hspe1	1.29267e-141	0.290921	3 Ccr2+ cDC2
Eif3e	5.44882e-141	0.338596	3 Ccr2+ cDC2
Evi2a	3.69233e-140	0.328558	3 Ccr2+ cDC2
Rnase6	5.04812e-140	0.33714	3 Ccr2+ cDC2
Fh1	7.42183e-140	0.316726	3 Ccr2+ cDC2
Prdx6	1.20175e-139	0.295758	3 Ccr2+ cDC2
Rbfa	1.60416e-139	0.2644	3 Ccr2+ cDC2
Zeb2	1.07725e-138	0.469142	3 Ccr2+ cDC2
Ndufs7	1.15823e-138	0.304326	3 Ccr2+ cDC2
Cyba	2.98069e-138	0.38756	3 Ccr2+ cDC2
Flna	3.63094e-138	0.399262	3 Ccr2+ cDC2
Gpsm3	1.19825e-137	0.302897	3 Ccr2+ cDC2
Eif4a1	1.77346e-137	0.328005	3 Ccr2+ cDC2
Anxa2	2.43872e-137	0.478721	3 Ccr2+ cDC2
Mrps24	2.9987e-137	0.296452	3 Ccr2+ cDC2
Mif	3.66403e-137	0.28593	3 Ccr2+ cDC2
Ost4	6.38533e-137	0.297721	3 Ccr2+ cDC2
Tmed9	7.25687e-137	0.330234	3 Ccr2+ cDC2
Psmb4	2.32468e-136	0.289513	3 Ccr2+ cDC2
Ndufs8	3.38285e-136	0.291984	3 Ccr2+ cDC2
Snrpe	5.35365e-136	0.303663	3 Ccr2+ cDC2
Il17ra	5.928e-136	0.342874	3 Ccr2+ cDC2
Atp5mpl	6.12894e-136	0.283172	3 Ccr2+ cDC2
Plin2	1.21156e-135	0.29889	3 Ccr2+ cDC2
Higd2a	1.70379e-135	0.322042	3 Ccr2+ cDC2
Dpysl2	2.68662e-135	0.266879	3 Ccr2+ cDC2
Ndufb7	3.41162e-135	0.266673	3 Ccr2+ cDC2
Set	3.96999e-134	0.306242	3 Ccr2+ cDC2
Arf1	6.01493e-134	0.316043	3 Ccr2+ cDC2
Cox5b	1.11937e-133	0.304697	3 Ccr2+ cDC2
B2m	1.8386e-133	0.302331	3 Ccr2+ cDC2
Rnh1	3.20943e-133	0.337395	3 Ccr2+ cDC2
Ppfia4	5.60538e-133	0.300481	3 Ccr2+ cDC2
9930111J21Rik2	5.86075e-133	0.27377	3 Ccr2+ cDC2
Pomp	9.25869e-133	0.285882	3 Ccr2+ cDC2
Esd	1.66693e-132	0.278116	3 Ccr2+ cDC2
Eif3m	1.81821e-132	0.286737	3 Ccr2+ cDC2
Ms4a4c	3.65291e-132	0.36798	3 Ccr2+ cDC2
Rras	3.82841e-132	0.290304	3 Ccr2+ cDC2
Bnip3l	1.16173e-131	0.308649	3 Ccr2+ cDC2
Rbx1	3.89684e-131	0.288994	3 Ccr2+ cDC2
Laptm4a	4.72436e-131	0.332056	3 Ccr2+ cDC2
Emg1	4.81387e-131	0.281944	3 Ccr2+ cDC2
Dazap2	1.42474e-130	0.307973	3 Ccr2+ cDC2
Ndufa11	4.46026e-130	0.272414	3 Ccr2+ cDC2
Clta	4.69725e-130	0.316502	3 Ccr2+ cDC2
Atp5c1	1.00328e-129	0.295064	3 Ccr2+ cDC2
Napsa	1.03643e-129	0.368926	3 Ccr2+ cDC2
Pcbp1	2.50154e-129	0.29063	3 Ccr2+ cDC2
Arpc2	3.00863e-129	0.320645	3 Ccr2+ cDC2
Ptpn18	4.27401e-129	0.314849	3 Ccr2+ cDC2
Tm6sf1	4.28222e-129	0.297771	3 Ccr2+ cDC2
Imp3	4.6226e-129	0.281268	3 Ccr2+ cDC2
Rexo2	5.62293e-129	0.273248	3 Ccr2+ cDC2
Psmb5	1.22375e-128	0.29142	3 Ccr2+ cDC2
Mndal	1.71821e-128	0.334322	3 Ccr2+ cDC2
Mettl23	2.65959e-128	0.274086	3 Ccr2+ cDC2
Map1lc3b	3.50902e-128	0.280647	3 Ccr2+ cDC2
Ndufb3	6.57267e-128	0.291419	3 Ccr2+ cDC2
Rbm3	9.49e-128	0.321093	3 Ccr2+ cDC2
Ppp1r14b	1.10779e-127	0.284369	3 Ccr2+ cDC2
Tmco1	1.41084e-127	0.287113	3 Ccr2+ cDC2
Snrpd2	2.45974e-127	0.257889	3 Ccr2+ cDC2
Cuta	2.7509e-127	0.283595	3 Ccr2+ cDC2
Elob	3.50945e-127	0.297341	3 Ccr2+ cDC2
Ech1	8.33608e-127	0.292944	3 Ccr2+ cDC2
Tomm7	1.72186e-126	0.287123	3 Ccr2+ cDC2
Calm1	2.31841e-126	0.298386	3 Ccr2+ cDC2
Psmd8	8.82401e-126	0.315149	3 Ccr2+ cDC2
Acss1	8.87893e-126	0.292416	3 Ccr2+ cDC2
Zfas1	2.19432e-125	0.342553	3 Ccr2+ cDC2
Selenow	5.75209e-125	0.280177	3 Ccr2+ cDC2
Taldo1	7.54967e-125	0.304208	3 Ccr2+ cDC2
Use1	1.36075e-124	0.29151	3 Ccr2+ cDC2
Uqcr10	1.57217e-124	0.263571	3 Ccr2+ cDC2
Prelid1	3.08581e-124	0.304367	3 Ccr2+ cDC2
Atp5b	3.65773e-124	0.31049	3 Ccr2+ cDC2
Micos13	5.17553e-124	0.254572	3 Ccr2+ cDC2
Tmem59	8.0978e-124	0.313741	3 Ccr2+ cDC2
H2-Oa	8.58706e-124	0.370639	3 Ccr2+ cDC2
Polr1d	1.23413e-123	0.293466	3 Ccr2+ cDC2
Fam111a	1.85817e-123	0.251626	3 Ccr2+ cDC2
Vps28	4.50878e-123	0.257782	3 Ccr2+ cDC2
Cox5a	4.73124e-123	0.277543	3 Ccr2+ cDC2
Sap30	6.47389e-123	0.259394	3 Ccr2+ cDC2
Oaz1	9.34167e-123	0.287753	3 Ccr2+ cDC2
Eif1	9.70942e-123	0.331646	3 Ccr2+ cDC2
Mrpl57	1.1478e-122	0.278666	3 Ccr2+ cDC2
Tma7	1.42121e-122	0.271235	3 Ccr2+ cDC2
Uba52	1.85813e-122	0.264402	3 Ccr2+ cDC2
Ywhab	2.179e-122	0.294668	3 Ccr2+ cDC2
Agpat4	2.26422e-122	0.294004	3 Ccr2+ cDC2
Akr1a1	3.86796e-122	0.278782	3 Ccr2+ cDC2
Gabarap	9.25275e-122	0.285423	3 Ccr2+ cDC2
Hcst	1.35616e-121	0.265873	3 Ccr2+ cDC2
Syf2	2.15686e-121	0.276333	3 Ccr2+ cDC2
Lmo2	4.59637e-121	0.275057	3 Ccr2+ cDC2
Ssr3	1.83748e-120	0.309342	3 Ccr2+ cDC2
Tbxas1	3.80795e-120	0.308788	3 Ccr2+ cDC2
Vamp8	1.02182e-119	0.277004	3 Ccr2+ cDC2
[truncated: 7,152 more rows]
