# Supplementary material for: Suppression of melanoma by mice lacking MHC-II: Mechanisms and implications for cancer immunotherapy
Source: J Exp Med. 2024 Oct 29;221(12):e20240797. doi: 10.1084/jem.20240797 (PMC11528124; doi:10.1084/jem.20240797)
Supplement: Data S2 — shows fold changes of genes in splenic cDC2 subtypes from H2-Aacit/cit versus WT mice by scRNA-seq. [file JEM_20240797_DataS2.xlsx]

## Sheet: Sheet1 Ccr2+ cDC2 cit vs WT
Gene	adjusted P value	avg_log2(cit / WT)
Sdf2l1	1.32268e-89	1.55895
Cox6a2	6.84725e-43	1.41455
Manf	1.83242e-79	1.35719
Hsp90b1	3.13001e-69	1.26811
Pdia6	5.39048e-67	1.17291
Calr	3.24565e-47	0.950803
Pdia3	2.26283e-62	0.945901
Dnajc3	1.29327e-68	0.910254
Krtcap2	1.81093e-52	0.837198
Gpr141	1.67112e-56	0.833537
Pdia4	2.28942e-37	0.754972
Ly6a	7.72472e-33	0.718878
Creld2	5.94281e-39	0.696844
Ccnd3	4.86964e-63	0.666836
Sec61g	2.62725e-59	0.660171
Spcs2	5.81892e-33	0.626936
Nucb2	5.65882e-37	0.609828
Rpl36al	3.1997e-79	0.60916
Fkbp2	1.507e-35	0.60284
Plac8	1.8086e-54	0.590038
Ptger3	2.01824e-27	0.586712
Ssr4	2.21671e-53	0.572472
E330020D12Rik	8.11709e-24	0.56175
Sel1l	1.18223e-22	0.557204
Cdk2ap2	9.77422e-28	0.551133
Ifi27l2a	6.45871e-23	0.550124
Herpud1	6.37107e-22	0.549658
Ctnnd2	7.66175e-28	0.533196
Hyou1	7.87353e-34	0.510322
Tmed3	8.72919e-28	0.498433
Ifitm3	3.66619e-45	0.496112
Serp1	1.75241e-31	0.489285
Sec61b	4.08671e-41	0.485634
Nme2	1.34509e-40	0.484739
Ddit3	5.30885e-21	0.484488
Dnajb11	1.20266e-21	0.484277
Tmed2	1.19154e-21	0.479434
Mthfd2	7.24296e-21	0.477424
P4hb	4.36796e-25	0.477218
Ppib	1.39538e-33	0.475271
Gas5	4.07135e-30	0.470235
Rps18	5.90728e-76	0.455523
Atf5	9.17394e-21	0.455306
Ddit4	1.42306e-25	0.45323
Rpl12	7.87167e-64	0.450624
AI662270	4.47339e-22	0.448527
Ostc	3.32278e-23	0.439758
Isg15	3.12458e-14	0.437051
Arpc5l	5.91627e-16	0.430711
Ddost	4.20061e-21	0.428363
Gmds	4.53649e-17	0.426874
Slc35b1	5.89418e-18	0.416734
Eif2s2	7.57345e-17	0.416489
Canx	4.88819e-16	0.413515
2410006H16Rik	9.32393e-15	0.407146
Cope	5.61632e-18	0.398922
Tmed9	3.55401e-19	0.39618
Ide	3.78633e-25	0.393989
Magt1	6.74223e-20	0.389159
Ffar2	3.4232e-13	0.381104
Ifi203	3.07968e-10	0.379495
Tmem258	4.72037e-18	0.379094
Dnajb9	2.87578e-15	0.378809
Oasl2	6.36589e-18	0.376733
H2-Eb1	1.84937e-27	0.376563
Sars	2.42259e-15	0.375917
H2-Q7	1.50901e-16	0.374105
Isg20	5.8483e-23	0.372262
Selenos	2.21727e-12	0.3682
Rps5	9.16729e-48	0.363206
Rps12	2.63337e-55	0.362074
Sec11c	5.70449e-18	0.358539
Rpl32	1.25665e-51	0.358342
Gm10076	9.63513e-25	0.357739
Vrk1	3.03728e-17	0.353368
Rps16	1.60819e-59	0.353338
Rtp4	9.82682e-16	0.350362
Rpl28	3.86922e-39	0.349944
Rpl23	1.94047e-66	0.348852
Mlec	3.31284e-18	0.348187
Hdlbp	1.81823e-11	0.347695
H2-Ab1	6.36963e-23	0.34652
Atf4	1.40779e-10	0.346176
Rpl15	1.46224e-40	0.342628
Uso1	3.26375e-13	0.338829
Itgb7	7.51609e-14	0.337897
Rps7	1.22513e-41	0.336524
Nars	1.36814e-11	0.336088
Surf4	2.34719e-11	0.335479
Rps14	1.06037e-57	0.333878
Rps15a	2.47266e-46	0.33373
Rps8	8.282e-46	0.333087
Rps20	1.2511e-45	0.332685
Mdh2	9.79875e-08	0.331048
Rps11	4.72027e-42	0.33076
Ifi213	1.43722e-12	0.326884
Derl3	6.06436e-28	0.323238
Txndc11	2.06105e-12	0.322531
Edem1	7.57556e-13	0.322051
Rpl13	9.38066e-42	0.321962
Kmo	8.95819e-12	0.316975
Rps26	2.4376e-30	0.315703
Trappc5	5.56792e-11	0.314644
Chn2	3.23866e-11	0.312901
Bet1	4.60187e-15	0.312601
Rpl26	7.51375e-45	0.311272
Slfn2	2.56266e-17	0.310237
Ifitm6	8.48658e-12	0.309476
Rpl18a	1.87844e-42	0.309348
Cdk5rap3	3.38181e-14	0.309153
Selenok	7.20429e-11	0.30831
Rpl10	2.28219e-32	0.307901
Atp2a2	1.89187e-06	0.306947
Rpl34	6.92578e-41	0.305446
Rbm3	1.63913e-17	0.305289
Mettl1	4.17315e-12	0.303451
Rpsa	3.33651e-31	0.301907
Ssr3	8.35862e-10	0.299902
Eif3c	1.16539e-07	0.298752
Rpl35	8.28115e-28	0.298127
H2-Ob	1.31842e-10	0.297083
H13	6.51167e-12	0.296745
Srp9	8.41002e-13	0.296497
S100a10	0.000114472	0.295808
Rpl17	6.19735e-38	0.294537
Rpl18	1.48777e-34	0.294364
Btaf1	5.73447e-16	0.294218
Erp29	8.37394e-15	0.293982
Tsc22d3	1.65592e-11	0.29328
Ifi206	3.8087e-13	0.290924
Rps4x	9.90281e-29	0.290199
Ndufb11	9.50575e-14	0.290098
H2-DMa	1.81079e-15	0.289614
Klrd1	1.13161e-09	0.288864
Rps19	7.99146e-33	0.288669
Rps27a	1.08437e-39	0.288003
Rpl27a	2.13951e-39	0.287402
Wdfy2	2.61277e-07	0.286985
Rplp0	7.14986e-27	0.285943
H2-Q6	5.24618e-08	0.285177
Rps13	1.91511e-33	0.285172
Rps10	1.08524e-33	0.284568
Zbtb46	1.91055e-08	0.284233
Oat	2.08739e-09	0.283311
Tram1	1.55611e-09	0.283131
Smdt1	1.83377e-11	0.282659
Iars	5.73967e-07	0.281258
H2afy	3.78003e-16	0.280817
Rpl30	2.60098e-36	0.280592
Coro2a	7.78006e-10	0.280485
Snd1	4.38958e-13	0.279983
Ero1lb	3.30371e-08	0.278472
Havcr2	2.11995e-05	0.278116
Rpn1	3.50327e-09	0.27789
H2-Oa	1.52859e-12	0.276101
Cd209a	1.93297e-09	0.275509
Tsc22d1	1.31067e-09	0.275148
Ssr2	1.03963e-09	0.274993
Rpl10a	1.00595e-21	0.274665
Rplp1	1.81347e-31	0.274162
Ramp1	9.76981e-09	0.273384
Tes	7.24199e-07	0.27333
Adgrl3	0.00108276	0.272572
Rpl11	8.85024e-29	0.271165
Trabd	1.48434e-08	0.2695
Slc7a5	7.29955e-11	0.267163
Eprs	2.21493e-05	0.266919
Mif	6.00009e-09	0.26684
Mgat2	7.87095e-07	0.265677
Arhgap26	1.68389e-11	0.265485
Lman2	2.36539e-10	0.264548
Nktr	8.76753e-07	0.263832
Fau	2.38557e-37	0.263292
Rps24	2.12078e-32	0.263157
Rpl4	1.44654e-19	0.262894
Hint1	9.89715e-12	0.262893
Rpl36	1.68144e-23	0.262097
Rps29	1.57665e-37	0.262024
Rps23	2.02023e-32	0.261729
Ubb	7.82483e-20	0.26116
Rpl24	7.26471e-24	0.261122
Rsrp1	3.36373e-18	0.260452
Rpl14	2.22225e-21	0.259906
Eif1	6.69936e-20	0.258487
Rps25	1.16133e-25	0.258061
Avpi1	9.11168e-07	0.257308
Slc9a9	1.68366e-10	0.257159
Psmb8	1.34871e-11	0.256761
Rpl8	6.13793e-21	0.256636
Rps6	9.64248e-23	0.255968
Tmed10	2.23999e-09	0.255244
Stt3b	5.38619e-05	0.255038
Rpl39	1.46496e-24	0.254853
Eif4ebp1	0.000172689	0.253961
Rpl36a	6.13229e-16	0.252727
Hspa9	0.00934092	0.250834
Mydgf	3.61309e-09	0.249652
Anxa6	7.60338e-08	0.249061
Alcam	6.32372e-10	0.248493
Mbnl1	7.88745e-10	0.247186
Sec11a	1.97737e-07	0.246745
Gpi1	3.71972e-06	0.246642
Rpl37	1.22342e-23	0.246035
Sub1	7.61777e-12	0.245087
Rpl13a	1.54604e-22	0.244231
Phgdh	1.06039e-18	0.243962
Rpl29	1.66854e-15	0.243086
Gorasp2	1.40162e-07	0.24139
Atp8b4	1.8594e-07	0.240918
Tbcb	0.000154825	0.240852
Rpl27	1.30169e-22	0.240597
Arf1	3.28652e-07	0.239779
Rpn2	7.5711e-07	0.239289
Rpl21	5.35161e-20	0.238927
Plekha1	1.9761e-07	0.238481
Srp19	7.27636e-07	0.238446
Parp14	0.000215721	0.238067
Rack1	1.31264e-17	0.237643
Atp5g1	1.20588e-07	0.2365
Rnf150	0.00260452	0.236407
Rps27	3.55975e-20	0.234865
Rpl35a	3.03746e-24	0.234649
Ifit3	0.000275611	0.23442
Sec24d	4.72522e-11	0.233601
Eef2	2.33387e-10	0.233437
Irf7	0.000268318	0.233141
Ncl	8.77881e-06	0.232601
Sec63	5.97741e-07	0.231569
Dad1	5.19048e-08	0.230874
Ufc1	1.23929e-06	0.230508
Anp32b	2.25239e-07	0.23016
Sec61a1	8.08512e-07	0.229988
Leprotl1	4.2318e-07	0.229365
Ndufa6	1.04358e-08	0.229114
Rps21	7.79158e-24	0.229113
Fmc1	7.66863e-05	0.228633
Rpl38	8.14155e-22	0.227682
Pak1	0.000271056	0.227552
I830077J02Rik	2.59237e-06	0.22703
Slfn5	0.00120283	0.227015
Rpl41	9.74506e-19	0.226982
Vcp	3.25947e-05	0.226256
Eif1a	0.000303292	0.224699
Ptpn18	9.71321e-08	0.223899
Rtn1	0.00132135	0.223657
Rin3	7.74402e-07	0.223592
Gbp8	0.00451794	0.223073
Iqgap2	2.54991e-06	0.22162
Smim14	5.95118e-08	0.221309
Rpl6	2.66278e-16	0.220467
Scimp	0.00238071	0.220071
Tnfaip8l2	0.000258216	0.219968
Bcat2	2.74284e-05	0.21979
Psmb3	5.81871e-05	0.21911
Ift20	0.00214282	0.21854
Ifit2	0.0422922	0.217494
Rpl19	5.97287e-21	0.217368
Srp72	0.000390836	0.216378
Naca	2.64173e-11	0.216143
Pvt1	6.05621e-05	0.214828
Sec31a	0.000307216	0.21475
Tpt1	1.15025e-22	0.214686
Eepd1	0.000266734	0.214197
Rps3	6.67876e-18	0.214168
Golgb1	0.0184901	0.214064
Uba5	5.48275e-05	0.213597
Zbp1	0.000170539	0.213332
Cks1b	1.19906e-09	0.213001
Eif6	5.87082e-05	0.212454
Ifi207	0.00022843	0.21195
Olfm1	0.000209366	0.211518
Micos13	1.22233e-05	0.211401
Mndal	0.00461136	0.211247
Bex6	4.5589e-05	0.21108
Ciita	1.65313e-06	0.21061
Spcs3	0.0402701	0.210318
Rps9	2.03617e-17	0.210102
Rps17	4.39185e-11	0.209682
Eif3g	0.00713406	0.20934
Rnd3	5.91627e-06	0.208753
Ubxn4	3.09973e-05	0.208007
Zfas1	0.00100464	0.207725
Rpl3	1.48188e-13	0.207587
Imp3	0.0453334	0.207012
Cyp27a1	0.00632411	0.206768
Pkib	0.000805923	0.206749
Guca1a	2.42529e-05	0.205295
Ssr1	0.00132776	0.204353
Eef1a1	5.51917e-16	0.204135
Rpl22	7.08403e-12	0.203619
Npm1	2.04935e-08	0.203397
Ufl1	0.00139666	0.2032
Mdh1	0.0019039	0.202366
Arap2	0.000197641	0.201723
Timm10b	7.1518e-05	0.201656
Nucb1	2.07678e-05	0.200695
Gng5	2.10354e-08	0.200333
Ly6e	2.30726e-11	0.20033
Aars	0.000247563	0.200167
Wdfy4	2.44717e-05	0.199875
Slc36a3os	0.0108415	0.197524
Ms4a6b	0.0261621	0.196356
Chchd10	0.000293808	0.196138
Ap1s3	5.88369e-06	0.195666
Trappc6a	0.00166036	0.195563
Bloc1s2	0.00584055	0.194242
Creb3l2	2.43501e-09	0.19395
Fam129a	0.000109357	0.19337
Etfb	0.000792366	0.192961
Xaf1	0.0117172	0.192515
Rnase6	5.04341e-07	0.191827
Rps15	2.01284e-14	0.191506
H2-DMb2	7.43191e-05	0.190362
Srsf7	6.06248e-05	0.18987
Gdi2	0.000383271	0.189802
Far1	0.00139233	0.189759
Cysltr1	6.98981e-05	0.189643
Rpl9	2.28197e-11	0.18917
Eif3f	4.11883e-06	0.188621
Rps2	4.54329e-08	0.187627
Cox8a	1.41398e-06	0.185882
Trim30a	6.17272e-05	0.185634
Ifi47	0.00962684	0.185308
Ik	0.0464641	0.184885
Slc30a7	0.00250987	0.184168
Pfkp	0.00999762	0.184071
Trim12a	0.00492571	0.183684
Rps28	4.45359e-11	0.182522
Napsa	9.52122e-06	0.181578
H2-T22	0.028918	0.181527
Tbrg1	0.00029858	0.181385
Rgs18	0.0399758	0.181139
Dynll1	3.47325e-05	0.181022
Rps3a1	1.42558e-12	0.180692
Aff1	0.00620504	0.18012
Tmem248	0.00902461	0.180113
Mrps28	0.0352491	0.179688
Lman1	0.000248376	0.179593
Slc6a13	0.000844057	0.17916
Psmb2	0.0152807	0.179147
Hspa13	2.88567e-05	0.178798
Pgls	0.00670106	0.178091
H2-DMb1	0.00011899	0.17783
Spns3	0.0327895	0.177555
Parp11	0.0444993	0.177352
Ipo7	0.00733148	0.176751
Gramd3	0.0021416	0.176592
Card19	0.000839504	0.176534
Kdelr2	0.00852082	0.176459
Pid1	0.0182308	0.176248
Mrpl57	0.0129852	0.175941
Psmb4	0.0127323	0.175552
F630028O10Rik	0.00466298	0.174823
Spint1	0.00110217	0.174225
Il6st	0.00244897	0.174119
Serf2	8.02083e-08	0.173936
Slc7a1	0.0379645	0.172642
Nol7	0.00268265	0.172527
Exosc5	0.00331055	0.171571
Plekhm3	0.00216573	0.171253
Ppp1r11	0.00166932	0.170734
Timm13	0.0487467	0.169473
Tfg	0.0323585	0.169291
Snu13	0.00164229	0.169156
AC149090.1	2.94323e-05	0.168728
Eif3d	3.6721e-05	0.168676
Dnaja1	0.00227771	0.167821
Pde7b	0.00059538	0.166579
Uqcrq	0.00228853	0.166222
Rpl37a	9.89939e-07	0.165818
Sp100	0.000161506	0.164865
Bcl11a	0.035246	0.164164
Tmem131	0.0365872	0.16208
Tmem39a	0.000825837	0.161317
Tubb5	0.0365801	0.161123
Runx1	0.0101542	0.160306
Sp140	0.01627	0.159473
Psme1	5.81573e-05	0.159056
Derl1	0.036758	0.158922
Mtmr14	0.033132	0.158917
Ifit1	0.00751182	0.158762
Psmb9	0.00450557	0.158095
Atpif1	0.0287261	0.157275
Alox5ap	1.56728e-05	0.156095
Rplp2	6.77765e-10	0.156091
Cox7a2l	0.000356974	0.155875
Cox7b	0.000881165	0.155684
Mcfd2	0.00489312	0.153242
Clec4a2	0.0461882	0.153011
Ms4a4c	0.0108696	0.15292
Rpl7	8.32072e-06	0.152648
Eif3k	0.00996973	0.152479
Tap1	0.00570439	0.152384
Rpl5	1.33718e-05	0.152176
Ndufa7	0.00300895	0.151535
Igtp	0.00243955	0.150863
Eif3i	0.0279223	0.150859
Itm2c	0.0309742	0.149733
Atp5o	0.0230092	0.149516
Zc3hav1	0.0247495	0.148032
Rpl23a	0.000302404	0.147962
Rpl31	0.00218181	0.145613
Uqcr10	0.0400954	0.145348
Jaml	0.0185819	0.145244
Rpl7a	0.000539815	0.144347
Cd244a	0.00338873	0.137982
Srm	0.0159236	0.13795
Eef1g	0.0346551	0.136126
Cox5b	0.032262	0.13367
mt-Co3	3.20811e-06	0.132378
Arf5	0.00852434	0.131291
H2-K1	6.51198e-07	0.128838
Serbp1	0.0302404	0.128803
Ppa1	0.0166462	0.128276
Pdia5	2.77102e-06	0.125674
N4bp2l1	0.0375504	0.125414
Map2k3	0.0218325	0.124883
Ptma	0.0174777	0.121574
Ctse	0.000211054	0.121273
Dpagt1	0.0150641	0.118755
Dusp23	0.00493303	0.116974
Eef1b2	0.00305573	0.115741
Rabepk	0.0269934	0.112077
S100a1	0.00584731	-0.103363
Hvcn1	0.000824996	-0.103977
F630206G17Rik	0.0401497	-0.106684
Clip2	0.00257958	-0.108353
Gm43914	0.0316163	-0.110536
Rpa3	0.0217637	-0.112748
Dusp3	0.00536409	-0.114169
Camk2a	0.00403736	-0.115858
Pex16	0.00706862	-0.116467
Fut4	0.0142874	-0.118181
4930595D18Rik	0.00243721	-0.11881
Afmid	0.0013439	-0.119702
Hist1h1c	0.00691717	-0.124321
Spib	4.49223e-07	-0.12736
Ksr1	0.00134091	-0.128216
Rhob	0.000182678	-0.128974
Tmem38b	0.00927111	-0.129038
Rasgrf2	0.0163159	-0.130245
Clec1a	0.0149142	-0.132126
Rnf19a	0.00996456	-0.137033
Tlr8	7.00914e-05	-0.140663
A930007I19Rik	0.0203734	-0.141572
Oxct1	0.0498769	-0.144186
Ly9	0.0432088	-0.144881
Zc3h12a	0.0350921	-0.149725
mt-Nd4l	0.00976517	-0.15086
Zdhhc17	0.00115203	-0.151159
Idh1	1.4647e-06	-0.151265
Mccc2	0.0443517	-0.152514
Chst11	0.0024942	-0.152966
Rhbdf2	0.0129267	-0.153779
Sowahc	0.00347461	-0.156445
Cyp4f18	0.0011044	-0.156819
Adap2os	0.00188297	-0.157492
Gm47754	0.00136765	-0.161606
Myadm	0.000164801	-0.161628
F730043M19Rik	0.00266042	-0.167608
Rasgrp3	0.00121715	-0.168502
Zfp704	8.23433e-05	-0.16919
Smurf1	0.0395152	-0.169431
Tns1	4.54772e-07	-0.169866
Trim24	0.00346322	-0.171061
Sdc4	1.44555e-09	-0.171869
Dnase2a	0.00259311	-0.17285
Hivep3	2.53858e-05	-0.174962
Gm1720	8.5804e-12	-0.175334
Dstyk	0.0268233	-0.179338
Hist1h2bc	0.018382	-0.179411
Lfng	0.00158552	-0.180195
Tubb6	0.000103916	-0.181942
Anpep	1.36066e-09	-0.182689
Tmc6	0.0210236	-0.184327
Nav1	0.0320769	-0.184875
Fap	0.0304252	-0.185434
Ptbp2	0.00017576	-0.185515
Numa1	0.00629455	-0.186173
P2rx7	0.000260867	-0.186394
Psen2	1.07724e-06	-0.18683
Smpdl3b	0.00603428	-0.186882
Cyba	0.015805	-0.191656
Hat1	0.00194145	-0.19186
Tnfaip3	0.00041487	-0.192378
Hnrnpa2b1	2.1857e-05	-0.194192
Haus8	0.00830305	-0.195597
Fscn1	4.53244e-11	-0.198502
H2-T23	0.0102966	-0.198589
Arap1	0.000447262	-0.200364
Ncor2	0.000895864	-0.200981
Abcd2	1.14324e-12	-0.202066
Adora2a	3.24627e-15	-0.202364
Mast4	0.00879239	-0.202622
Lysmd4	0.000494149	-0.203051
Inpp5f	0.00791276	-0.203537
Ccr9	0.000147111	-0.203559
Eml5	5.57363e-09	-0.203592
Slc8b1	0.002086	-0.204182
Calm2	0.0209846	-0.204547
Ubr5	0.00469508	-0.20464
Dock10	0.00827094	-0.205175
Cabp4	3.95796e-09	-0.205249
Slc7a7	0.00050795	-0.205476
4921511I17Rik	0.000121598	-0.205599
Atp11a	5.40451e-07	-0.206137
Itgb5	2.121e-07	-0.206731
Paxbp1	0.00125111	-0.207107
Cd302	1.66699e-06	-0.207692
Zfp362	0.00498835	-0.207943
Serinc5	9.81141e-05	-0.210199
Dnah2	0.0110837	-0.210206
Unc93b1	6.5805e-05	-0.210445
Fcho2	0.000862868	-0.212253
Ppt2	2.83204e-08	-0.21361
Ceacam1	0.00715869	-0.213825
Atp1a3	8.20542e-08	-0.215338
Ier5	0.0103551	-0.216187
Fus	0.0288773	-0.216268
Notch2	0.00228754	-0.217465
Srsf5	4.8656e-06	-0.217769
Man1c1	0.00143489	-0.218756
Nuak1	1.00457e-14	-0.219511
Dse	0.0150886	-0.2196
Zfp407	0.0426011	-0.222823
Gnas	2.48075e-05	-0.222884
Irak3	8.784e-08	-0.223072
Ntng2	5.65867e-07	-0.224032
Son	7.97219e-06	-0.225316
3110082I17Rik	0.000633188	-0.225944
Wdr91	2.47769e-05	-0.226521
Tspan33	0.000552395	-0.227283
Tmem63b	2.33251e-06	-0.227309
Zdhhc6	0.00400263	-0.228756
F11r	8.03222e-07	-0.229435
Arhgef12	1.84819e-12	-0.231076
Depdc5	0.00130651	-0.231992
Rap1a	7.94329e-13	-0.232969
Wwp2	0.024354	-0.232998
H3f3b	3.80187e-10	-0.234403
Myof	0.00122309	-0.234405
Stx11	0.000102237	-0.234555
Vav2	0.000637736	-0.235985
Dock7	0.000702302	-0.236443
Camkk2	1.04405e-07	-0.237178
Ap1s2	0.00143828	-0.239989
Atp1a1	0.00748858	-0.239993
Ric1	3.23233e-06	-0.240238
Dram2	0.00189473	-0.240267
Litaf	0.0184328	-0.24177
Blnk	1.29449e-05	-0.24209
Ctss	7.54407e-13	-0.24242
Zfand5	0.017492	-0.243276
Rab30	2.32502e-07	-0.244436
Tfeb	0.000593318	-0.245651
Cmip	0.000304501	-0.246073
Poglut1	3.03706e-05	-0.246448
Htra2	9.10441e-08	-0.247683
Dennd4a	0.00144342	-0.248591
Birc6	7.95389e-05	-0.250078
Igf1r	0.000846989	-0.250738
Zhx2	0.000195943	-0.251422
Tnfrsf21	1.08808e-08	-0.251591
St8sia6	0.015614	-0.252294
Rasa3	5.16458e-05	-0.252726
Mcemp1	7.71752e-05	-0.254064
Pltp	0.00027833	-0.254979
Stk3	0.000833675	-0.255133
Mecp2	1.64999e-05	-0.255522
Tiam2	1.8653e-05	-0.255758
Nuak2	9.17706e-06	-0.255932
Zbtb16	9.18366e-09	-0.256058
Hebp1	1.64579e-17	-0.256143
Spg11	9.54329e-07	-0.257704
Tbc1d1	0.00175833	-0.25805
Asap1	0.00037187	-0.258289
Gucd1	7.20445e-12	-0.259794
Zfand4	1.07779e-07	-0.260443
Rufy3	0.0082746	-0.261232
Washc2	0.000126441	-0.262885
Pias1	0.00452714	-0.264249
2900052N01Rik	7.78864e-15	-0.266516
Atg4c	1.68481e-06	-0.267354
Arhgap28	0.00367371	-0.26831
Grk5	0.00159134	-0.268394
Hap1	6.3226e-08	-0.269198
Atxn7l1	0.0277015	-0.27025
Apbb1ip	1.71087e-06	-0.270716
Pbxip1	9.68503e-10	-0.271135
Slc44a5	0.00216172	-0.271541
Serpinb6a	1.24385e-06	-0.272174
Nxpe3	0.0029914	-0.272219
Mmp14	1.74124e-19	-0.273219
Ptchd1	0.000258922	-0.274862
Cmss1	5.76617e-11	-0.277032
Plekho2	3.27258e-05	-0.277567
Wrn	1.01523e-06	-0.277981
Lrrc8c	0.00368404	-0.278887
Mapkapk3	6.6955e-06	-0.279567
Ptafr	6.40138e-06	-0.280361
Junb	1.81315e-05	-0.281575
Nedd9	0.0479395	-0.282017
Dusp1	1.01153e-06	-0.28264
Rgl1	5.44859e-06	-0.283104
Foxp4	8.78258e-08	-0.284673
Msi2	0.00476988	-0.285018
St8sia4	7.45477e-05	-0.28551
Traf3	6.22115e-05	-0.287172
6430548M08Rik	0.00173818	-0.287181
Irf8	0.00128615	-0.287328
B2m	5.99461e-21	-0.288715
Rnf130	1.87749e-13	-0.288997
Osbpl8	0.000477347	-0.289327
Sat1	1.90615e-05	-0.290891
Plek	0.000477705	-0.291106
H3f3a	4.05961e-28	-0.291344
Fyb	4.59775e-06	-0.291717
Bcl2a1a	1.82144e-05	-0.292923
Pfn1	2.37316e-17	-0.293214
Epb41l2	4.00943e-06	-0.295619
Ddx5	7.67565e-19	-0.295728
Herc4	0.0051394	-0.296612
Bhlhe40	4.62837e-12	-0.297369
Camk1d	8.18525e-07	-0.298587
Adgre1	0.00205512	-0.300189
Adap2	2.4496e-05	-0.300404
Ucp2	9.90465e-08	-0.300918
Naip2	2.29561e-11	-0.301502
Skil	5.64838e-09	-0.303049
Tgfbr2	0.000532356	-0.304744
Cd180	2.00807e-06	-0.306267
Malat1	6.63447e-08	-0.30627
Gm15155	3.6607e-12	-0.306881
Ncoa1	0.00027977	-0.307081
Setbp1	0.0150604	-0.307345
Pygl	1.80115e-08	-0.307992
Anxa4	6.46952e-09	-0.309007
Adam17	0.000794725	-0.309292
Nr1h3	2.05433e-19	-0.309331
Dgkh	1.04179e-06	-0.309667
Gm2245	0.00039345	-0.30985
Abhd12	0.000393499	-0.311381
Rassf2	1.36327e-08	-0.31205
Glcci1	0.0219825	-0.314577
Psap	6.4267e-06	-0.317086
Elk3	0.00156261	-0.317606
Gm21188	4.09311e-08	-0.319311
Pot1b	2.374e-05	-0.319369
Dst	0.00292622	-0.319454
Xylt1	0.0169028	-0.322383
Phf21a	0.00496749	-0.32382
Pmaip1	0.000405951	-0.326883
Apobec3	0.000136132	-0.327728
Rasgrp1	7.97697e-15	-0.331141
Btg1	0.00010798	-0.33173
Itgav	2.02486e-08	-0.333047
Marcksl1	1.10052e-09	-0.333861
Hpgd	4.34885e-05	-0.335206
Arhgef10l	2.35662e-19	-0.338256
Ell2	8.12921e-07	-0.338601
Trps1	8.73613e-07	-0.338866
Srgn	4.4153e-07	-0.339529
Zswim6	5.68465e-08	-0.339645
Dram1	1.57957e-20	-0.341579
Gm2396	1.00316e-05	-0.342112
Fut8	0.00442659	-0.342184
Dennd1a	3.23601e-06	-0.342446
Eno3	9.11872e-06	-0.344851
Itgb2	1.08759e-10	-0.347152
Ano6	2.41727e-05	-0.352356
Enox2	0.010335	-0.353461
Lilrb4a	3.95585e-06	-0.353813
Ppm1h	0.0001005	-0.355873
Prkcd	2.52451e-09	-0.356163
Slc6a6	0.00348802	-0.357274
Mxd1	5.58073e-05	-0.357461
Ms4a7	0.000405994	-0.358214
Pde4b	2.54716e-08	-0.360499
Papss2	9.73634e-09	-0.361726
Card11	9.14252e-06	-0.361801
Lnpep	4.1812e-07	-0.362758
Mical3	9.28305e-07	-0.363226
Slco5a1	4.60745e-17	-0.36381
Map4k3	9.23683e-06	-0.364525
Gab2	0.000201921	-0.367964
Myo1g	6.62235e-07	-0.369467
Rassf3	5.49711e-08	-0.370341
Mef2a	2.47339e-05	-0.370744
Gtdc1	0.00237985	-0.371328
Dleu2	7.0975e-10	-0.379236
Ptprj	0.000432863	-0.380153
Nfe2l2	2.6858e-06	-0.380186
Ly75	8.78497e-08	-0.380359
Ier2	8.23605e-12	-0.380468
Rb1	2.56862e-07	-0.38078
Klf2	1.45414e-08	-0.381752
Cd300ld	4.27765e-10	-0.382624
Cd83	0.00600028	-0.383355
Csf1r	5.4287e-08	-0.383933
Ankrd12	0.000133978	-0.384945
Gpr137b	6.13632e-06	-0.385196
Nck2	9.00566e-12	-0.386259
Grk3	2.27093e-07	-0.386387
Abi3	6.47044e-08	-0.388014
Neat1	6.05623e-08	-0.390524
Sbf2	2.67201e-16	-0.390627
Umad1	0.000679627	-0.392144
Cpeb4	3.94317e-10	-0.393871
Tspan3	0.0200006	-0.394637
Dusp5	8.66107e-13	-0.396155
Tmcc1	0.00332899	-0.396373
Runx2	2.96852e-07	-0.396582
Lrp1	5.42379e-18	-0.398065
Mbp	1.13775e-05	-0.398223
Tmem26	5.17679e-34	-0.39872
Tgfbi	0.00762675	-0.400106
Tbc1d8	2.74579e-09	-0.402702
Ubash3b	2.2664e-05	-0.404225
Acp5	0.0015049	-0.406017
Cdk17	6.25884e-11	-0.406903
Adam22	2.14828e-12	-0.408814
Il7r	3.98226e-13	-0.410385
Map3k5	0.000251659	-0.411273
Cd63	4.74626e-19	-0.41247
Dusp2	1.13035e-06	-0.412603
Sipa1l1	1.8503e-07	-0.41423
Rap1b	8.6467e-06	-0.414734
Cd72	4.57806e-05	-0.414817
Basp1	3.66636e-08	-0.41559
Pcgf5	0.0175043	-0.41588
Sema4d	6.17993e-20	-0.417271
Il1b	0.000336509	-0.419945
Ms4a6d	3.23025e-05	-0.422179
Cd81	9.33297e-12	-0.422603
Gphn	7.17951e-10	-0.422622
Nr4a1	7.78217e-06	-0.423665
Abcg1	3.71845e-08	-0.42589
Fgd4	3.7635e-13	-0.427031
Tmem176b	2.07925e-13	-0.427439
Rhoq	2.11207e-15	-0.433276
Zfyve9	9.43978e-07	-0.433611
Mir99ahg	1.25309e-18	-0.43484
Mgat5	2.94205e-07	-0.43488
Nfkbia	1.87574e-09	-0.435569
Bmt2	1.53266e-09	-0.436321
Cd44	1.35845e-08	-0.4374
Slc11a1	3.67392e-29	-0.438444
Itgb1	1.55896e-20	-0.440804
Swap70	0.00011748	-0.44243
Gk	7.48453e-20	-0.444534
Fgr	3.73162e-16	-0.444991
Anxa3	3.41892e-25	-0.44977
Ikzf3	4.37009e-24	-0.449847
Rgs1	0.00213867	-0.450126
Flvcr1	3.85166e-14	-0.453408
Gm42418	6.77756e-53	-0.454056
Tank	8.2491e-05	-0.455704
Cd300e	0.0134486	-0.457331
Arhgef3	1.1131e-14	-0.458641
Frmd5	0.000724287	-0.462069
Dnmt3a	1.71293e-17	-0.462987
Fam49a	5.98202e-16	-0.464052
Nxpe4	1.70626e-18	-0.465207
Lima1	3.68684e-18	-0.467536
Apol7c	1.0047e-07	-0.467876
Ptk2b	6.52541e-07	-0.470263
Osbpl3	6.55067e-22	-0.47057
Lst1	3.15145e-12	-0.471404
Tnfrsf1b	4.26484e-20	-0.471413
Loxl3	1.63481e-19	-0.472677
Ctsb	4.68647e-06	-0.47621
Hip1	2.18448e-12	-0.478422
Traf1	9.14886e-08	-0.478898
Prkcb	5.44216e-17	-0.483348
Spred1	2.48355e-13	-0.485122
Itga9	1.53027e-14	-0.486024
Nfat5	1.7341e-05	-0.486051
Gsr	5.79638e-08	-0.488557
Slc16a10	1.31604e-15	-0.488961
Ldlrad3	8.05839e-05	-0.491818
P2rx4	1.39549e-07	-0.491868
Rnf144a	1.49587e-17	-0.494484
Syk	1.81895e-21	-0.496848
Wdfy3	9.42959e-10	-0.500191
Pilra	1.0848e-19	-0.503397
Slc4a8	5.5855e-16	-0.509779
Pde4dip	1.72175e-14	-0.514189
Pla2g7	1.97952e-15	-0.51767
Zeb2	1.09779e-14	-0.518197
Itgad	2.54893e-07	-0.518344
Chka	1.21234e-17	-0.519085
Dpp10	1.50088e-11	-0.519497
Gngt2	8.2383e-05	-0.521483
Adgrg6	1.22462e-20	-0.53123
Ptpn22	3.45791e-12	-0.534669
Cxcl16	7.44323e-27	-0.536855
Map3k14	8.29507e-07	-0.539208
Birc2	0.00292686	-0.551856
Csf3r	6.74566e-26	-0.560501
Tmem176a	9.1529e-21	-0.560541
Cebpb	0.0248171	-0.563704
Ear2	1.64795e-10	-0.567893
Tex14	2.17115e-05	-0.578163
Fmn1	5.64536e-16	-0.581407
Dusp16	3.20115e-10	-0.582654
Plcl1	1.20328e-17	-0.584882
Sirpa	1.85053e-22	-0.594232
Ccr7	9.18879e-16	-0.594802
Atxn1	2.89562e-15	-0.596431
Egr1	6.98348e-35	-0.602358
Vti1a	2.22179e-11	-0.619208
Zfp36	1.51192e-34	-0.627386
Atp2b1	7.8351e-11	-0.628454
Samsn1	1.13433e-19	-0.630793
Apobec1	1.87718e-16	-0.635986
Cyth3	8.54966e-19	-0.637672
Rbpms	6.25316e-27	-0.640498
Rap1gap2	0.00600281	-0.644345
Syne1	1.86903e-09	-0.646423
Relb	9.78197e-09	-0.647602
Pard3b	1.30229e-17	-0.650936
Adgre4	1.80286e-25	-0.652171
St6galnac3	2.72738e-16	-0.655155
Etv3	3.12636e-09	-0.658005
Nfkbiz	1.63112e-15	-0.661858
Ddhd1	1.91744e-16	-0.687051
Lamp1	1.99069e-34	-0.697509
Cdk6	4.30218e-07	-0.710468
Rftn1	6.68087e-17	-0.734982
Cx3cr1	2.78511e-44	-0.74635
Cblb	1.05142e-08	-0.755748
Gadd45b	1.04596e-16	-0.76106
Fabp5	9.01234e-30	-0.764837
Bcl2	3.37657e-06	-0.766171
Myo1e	3.02127e-32	-0.766342
Mreg	1.17777e-14	-0.770318
Itm2b	9.38805e-17	-0.782298
Tcf7l2	3.91474e-08	-0.791524
Fcrl5	1.64449e-21	-0.798689
Ccdc88a	8.24967e-37	-0.806712
Il4i1	1.56457e-35	-0.852195
Cadm1	1.54185e-18	-0.90299
Lrmda	4.08946e-16	-0.908068
Rasal2	1.12453e-34	-0.927098
Fabp4	7.77221e-35	-0.928658
Gm47283	3.08962e-112	-0.982863
H2-M2	3.53422e-33	-1.07428
Tmcc3	2.87198e-39	-1.33929
Sox5	1.30959e-40	-1.33983
Pparg	1.18017e-30	-1.40044
Apoe	6.65485e-05	-1.42023
Lyz2	8.18601e-14	-1.45961
Negr1	2.39229e-13	-1.71426
H2-Aa	0	-5.5408

## Sheet: Sheet2 Wdfy4 hi cDC2 cit vs WT
Gene	adjusted P value	avg_log2(cit / WT)
Hsp90b1	7.05675e-45	0.965838
Pdia6	4.47207e-31	0.786353
Ifitm3	8.24079e-30	0.713453
Dnajc3	2.95345e-21	0.686516
Manf	8.09807e-34	0.663536
Pdia3	2.05546e-17	0.650489
Plac8	3.20457e-27	0.644822
Calr	1.2932e-18	0.644224
Gpr141	2.66129e-38	0.641052
Ly6e	1.0272e-20	0.640379
Rps18	2.71951e-38	0.626866
Rpl23	1.63132e-51	0.594536
Rpl12	2.81563e-29	0.584504
Rps11	1.42535e-39	0.580815
Sdf2l1	1.44827e-25	0.578294
Rpl15	3.25695e-23	0.572933
Tyrobp	4.3345e-23	0.551539
Btaf1	1.07437e-25	0.547877
Rps4x	1.06965e-29	0.534639
Rpl36al	2.46513e-15	0.533547
Rpl28	1.07446e-21	0.532879
Rpl26	4.95709e-29	0.532086
Herpud1	7.22614e-10	0.526672
Rpl18a	5.5718e-38	0.525976
Rps16	2.50528e-33	0.524625
Ccnd3	3.76834e-41	0.521666
Ifi207	5.97577e-16	0.518494
E330020D12Rik	6.89886e-11	0.516056
Rpl11	9.53759e-28	0.510175
Rpsa	6.99653e-28	0.509167
Rps20	3.20661e-29	0.503093
Rpl6	1.06445e-22	0.497873
Rpl18	2.02402e-26	0.497175
Rpl17	7.20077e-25	0.491993
Rps10	4.73978e-25	0.488677
Rpl27a	5.89046e-37	0.488505
Rps25	4.86971e-16	0.487679
Rpl10	4.32463e-19	0.485713
mt-Co3	4.23946e-37	0.482801
Rpl14	1.32025e-13	0.482145
AC149090.1	8.59152e-17	0.481305
Rps12	7.11744e-33	0.479198
Rpl13	1.42281e-33	0.475642
Rps23	8.97096e-28	0.467624
Rps7	4.21481e-26	0.46679
Rps8	8.14036e-27	0.466316
Slfn2	2.19348e-09	0.466079
Rps19	4.43066e-24	0.463618
Rps15a	1.35782e-23	0.462587
Rpl19	7.97966e-23	0.461418
Fau	2.20607e-42	0.461293
Rps13	2.17983e-21	0.459215
Rps3	8.3899e-16	0.456587
Canx	1.23705e-08	0.456252
Maml2	2.4198e-10	0.453825
Txnip	1.15893e-10	0.451706
Rpl30	4.66881e-24	0.451139
Rpl10a	5.07629e-11	0.450549
Rpl34	3.52867e-21	0.450166
Rpl32	2.24561e-25	0.447944
Rpl8	4.91407e-13	0.447127
Rps14	5.36964e-23	0.44575
Rpl37	1.34261e-16	0.443045
Sec61b	6.16707e-12	0.442385
Rpl7	3.91785e-16	0.441818
Ifi27l2a	9.0195e-12	0.44017
Fth1	5.87577e-23	0.439885
Rplp1	1.00659e-27	0.439603
Fcer1g	2.52502e-08	0.438196
Rps26	4.34714e-16	0.437542
Rpl21	1.14264e-17	0.429992
Rps29	8.19523e-21	0.429406
Creb3l2	4.1587e-15	0.428594
Rps15	1.03257e-13	0.425421
Krtcap2	9.13685e-16	0.42363
Snd1	2.80032e-13	0.420834
Hyou1	6.23406e-12	0.420376
Rps24	1.19353e-27	0.415606
Oasl2	2.86569e-06	0.415226
Rpl35a	9.84142e-17	0.414624
Rplp0	3.70894e-14	0.414599
Rps5	4.08443e-15	0.414371
Rpl37a	1.65868e-17	0.412757
H2-K1	5.97797e-21	0.410504
Rack1	2.90834e-11	0.407714
Gmds	2.32903e-06	0.404149
Edem1	3.34141e-06	0.403339
Rps17	5.09187e-06	0.399859
Rpl3	7.9314e-11	0.398388
H2-Eb1	8.35525e-52	0.394433
Magt1	2.90723e-07	0.393885
H2-Ab1	2.84565e-31	0.388347
Ifi203	9.0801e-06	0.384573
Rpl13a	6.95956e-11	0.384428
mt-Co2	4.94338e-23	0.381739
Rpl36	1.76035e-07	0.380329
Rpl24	2.40253e-10	0.378606
Rps6	1.05654e-07	0.378546
Rpl39	2.42269e-12	0.378525
Txndc11	0.00260686	0.37699
Itgam	0.00306714	0.3747
Tpt1	1.05893e-19	0.372878
Ptger3	2.00804e-05	0.371401
Rps27a	8.23251e-21	0.370851
Eef1a1	1.04035e-19	0.370019
Lrrc4	0.00018149	0.369459
mt-Atp6	1.18068e-19	0.367154
Zfp943	5.03632e-06	0.36442
Nktr	0.000331857	0.363771
P4hb	2.37351e-10	0.359801
Parp14	0.000392772	0.35837
Ide	3.95247e-09	0.358023
Rpl9	1.0744e-07	0.354436
Rps3a1	1.72651e-13	0.352216
Vrk1	0.0032164	0.349574
Pdia4	8.34581e-11	0.349525
Rps27	8.95185e-09	0.34819
Rpl31	0.000164988	0.348095
Rpl4	0.000237074	0.347806
Aff1	0.0203731	0.346473
Dnajb11	9.57027e-05	0.345859
Rpl35	1.3317e-07	0.345269
Mndal	4.37717e-05	0.34181
Rpl36a	0.000141328	0.341609
S100a4	0.000222156	0.341283
Rps9	6.24416e-14	0.341267
Grap2	0.000268426	0.341165
Ssr4	7.71307e-08	0.340619
Cd300a	9.9052e-08	0.339761
H2-Q7	0.000158843	0.335023
Rpl5	3.49999e-05	0.332745
Sh3bgrl3	1.5055e-06	0.332309
Rplp2	5.51076e-13	0.331219
Ccnd2	0.000475162	0.33114
Rpl27	2.68607e-08	0.330391
Ubb	0.000549869	0.330179
H2-DMa	0.000336091	0.329843
Cox8a	0.00161266	0.329439
Rpl7a	0.00560562	0.327047
Spcs2	8.14429e-10	0.325645
Cd209a	0.00400855	0.325527
Gm20559	0.000440765	0.325002
Iqgap2	0.000390426	0.322628
Rpl38	7.51145e-07	0.321052
Gm10076	7.29664e-05	0.320425
Rrbp1	5.38938e-06	0.319747
Ppib	0.000355842	0.319531
Hdlbp	0.0479228	0.319444
Klrd1	0.00691682	0.317557
Rps28	2.71959e-06	0.316366
Tln1	0.000414293	0.31586
Napsa	9.51361e-09	0.314411
Ifi213	0.000118463	0.313725
Tmed9	0.0109739	0.313719
Ddit4	4.20178e-11	0.310097
Naca	0.00309	0.309635
Sec61g	0.0047261	0.307419
Hspa8	0.00249047	0.30634
mt-Co1	1.52637e-15	0.305957
Rps2	0.0176385	0.30367
Rps21	7.98731e-12	0.303586
Cd52	1.45088e-07	0.303113
Fxyd5	0.00461053	0.302033
Ptma	5.13989e-06	0.301441
Tm6sf1	0.00496928	0.301226
Rpl22	0.000101978	0.301147
Srsf7	0.0245778	0.3007
Eif1	0.00109184	0.298782
Ipcef1	0.0136228	0.297385
Rpl29	0.00484642	0.297044
Gm46224	0.0428063	0.295992
Gas5	0.0232846	0.29395
Npm1	0.0148294	0.283726
Timm10b	9.30202e-05	0.280366
Ly86	0.000735834	0.275716
Atp5g1	0.000369448	0.274578
Mlec	0.000140824	0.273813
F630028O10Rik	0.0066283	0.271452
Rtp4	1.40101e-05	0.27062
Rpl23a	0.0416852	0.25647
Fam53b	0.00161879	0.256186
mt-Nd2	1.26027e-05	0.254619
H2-Q6	0.00296439	0.254072
Xbp1	0.000277766	0.252626
Rpl41	0.0119007	0.24955
Cdk2ap2	0.000147698	0.245945
Casp1	0.00190145	0.239211
Ifitm6	0.00503876	0.237379
Gng10	0.0222012	0.235288
Ssbp2	0.00824354	0.229118
Ifi27	0.0163561	0.220737
Pold4	0.00339443	0.219766
mt-Cytb	9.15219e-05	0.219157
Man2b1	0.0495834	0.211471
mt-Nd1	0.0225659	0.211023
Hspe1	0.0363322	0.19387
Gm15987	0.0084992	0.189362
mt-Nd4	0.0118312	0.186341
H2-D1	0.0323474	0.181351
Mbnl1	0.00143398	0.169639
Mycbp2	0.000815383	0.161961
Uqcr10	0.0296427	0.155268
Gm26917	0.00614066	-0.104193
Taco1	0.00581713	-0.113938
Kansl1l	0.0131475	-0.117769
Adgra2	0.0407634	-0.123321
Eps8	0.0434282	-0.128252
Clasp1	0.0262112	-0.130889
Baz2b	0.000655801	-0.130899
Nsf	0.0239215	-0.132664
Ppp2r5c	0.0294895	-0.134688
Etv6	1.21783e-05	-0.135369
Brip1os	0.0455633	-0.136256
Mecp2	0.0427924	-0.137777
Arhgap1	0.0176543	-0.138894
Fam49b	0.000654543	-0.139623
Icos	0.0491395	-0.14044
Cd40	0.00206624	-0.14103
Camk1d	0.000127799	-0.14114
Prkch	0.0436849	-0.142003
Dlgap4	0.041423	-0.142311
Pou2f1	0.0268134	-0.143566
Rev1	0.00870246	-0.14461
Sptan1	0.0120884	-0.146229
Pip4k2a	1.90255e-09	-0.148934
Tnrc6b	0.0145965	-0.148981
Slc46a3	0.015133	-0.149311
Nostrin	0.0352797	-0.149818
Cmip	0.00510973	-0.14993
Ube2e2	0.0487233	-0.150624
Apbb1ip	0.00916166	-0.151387
Lrp8	0.0043668	-0.151472
Ipo8	0.012273	-0.1516
Ambra1	0.0148433	-0.153176
Rapgef1	0.00411251	-0.154981
Kcnk6	0.00831396	-0.154997
Med13l	0.0116565	-0.155149
App	0.00226102	-0.155258
Gm38604	0.0445659	-0.155899
Chst11	0.0130496	-0.156308
Ikzf1	0.000938524	-0.156647
Kif9	0.0177367	-0.156839
Cep83	0.0393332	-0.157004
Adgrl3	0.0017846	-0.15719
Cerk	0.0239207	-0.157281
Tmem176a	0.0349709	-0.159394
Rap1b	0.0046024	-0.159794
Erlin1	0.0115796	-0.160126
Adam11	0.00149268	-0.160415
Rem1	0.00134148	-0.160484
Aff4	0.00455893	-0.160552
Wnk1	0.0460027	-0.160696
Hectd2	0.00274048	-0.161257
Braf	0.00119164	-0.161351
Slc8a1	0.00350088	-0.161778
Acp1	0.036476	-0.16253
Kmt2c	0.000133321	-0.162778
Neat1	0.0313421	-0.163462
Sbno2	0.00432422	-0.163786
Rcbtb1	0.0106509	-0.163989
Skap2	7.34719e-05	-0.16549
Daam1	0.0294158	-0.165562
Slc35a3	0.026082	-0.165744
Commd10	7.22163e-05	-0.165767
Actn1	0.0174698	-0.167829
Dleu2	0.000164603	-0.168003
Zfand3	0.00487294	-0.168113
Pik3ap1	0.00199037	-0.168193
Zfp516	0.00333758	-0.168193
Ube2e3	0.000581501	-0.168899
Ofd1	0.0124012	-0.16996
Csnk1g1	0.0399863	-0.170087
Rlim	0.0143702	-0.171972
Smc6	0.000200292	-0.172195
Shtn1	0.000999347	-0.172336
Akap13	2.40452e-05	-0.172672
Smad4	0.00467483	-0.17302
Diaph2	0.000234714	-0.1733
Fabp5	0.0283001	-0.173343
Cd83	0.00741544	-0.174394
Cdk14	3.97622e-08	-0.174644
Eif2ak4	0.000212551	-0.174658
Gpatch2l	0.00288482	-0.175058
Clk1	0.0343842	-0.175331
Pum1	0.0479353	-0.175492
Ddr1	0.0102802	-0.175503
Pik3cg	7.50046e-05	-0.176121
Coq10b	0.0455906	-0.176204
Kif21b	0.00305912	-0.177083
Ripk2	0.00980616	-0.177438
Acbd5	0.0184059	-0.178206
Atp9b	0.00158296	-0.178837
Sh3glb1	0.000308601	-0.179857
Zfp831	0.000734292	-0.179987
Btbd9	0.000624695	-0.180085
Stard7	0.0266194	-0.180335
Gnb1	0.0031181	-0.180357
4930595D18Rik	0.000385273	-0.180568
Kras	0.0122435	-0.181003
Zc3h12d	0.0306534	-0.181077
Lnpep	0.0239428	-0.18295
5830428M24Rik	0.0317654	-0.184095
Grk5	0.00202539	-0.184536
Mbd5	0.00155169	-0.184942
Pias1	0.000160409	-0.184988
Vps35l	0.000828655	-0.185365
Exoc4	0.00135574	-0.186736
Fyn	0.00232178	-0.186745
Pik3cb	0.00134236	-0.187513
Myo9a	0.00148898	-0.188777
Abcg1	0.0227237	-0.189011
Sh3pxd2a	3.85966e-05	-0.189737
Galnt1	0.000558234	-0.189773
Gls	0.000933699	-0.1903
Pbxip1	0.0235828	-0.190456
Trip12	0.000545843	-0.190457
Lrrc8c	0.00405257	-0.190484
Zfp407	0.00446981	-0.190761
Trim24	4.00877e-05	-0.191312
Mdm4	0.00207955	-0.191936
Mrtfa	0.00062963	-0.192405
Rufy1	0.00148571	-0.192417
Myo9b	6.28936e-06	-0.19265
Ssh1	0.00425498	-0.193477
9130019P16Rik	0.00268952	-0.194561
Mbtd1	0.00423423	-0.194943
Swap70	0.00297767	-0.195171
Tmem120b	0.000299163	-0.197239
St6gal1	0.00605456	-0.198115
Klri1	8.28281e-05	-0.198309
P2rx7	0.00941671	-0.198428
Rsrc1	1.61067e-05	-0.19905
Arhgef2	0.000122139	-0.199175
Lmtk2	0.000916149	-0.199843
Dnah2	0.037389	-0.200399
Xpo4	0.0325745	-0.201257
Spag9	0.00223963	-0.201461
Sirpa	5.20527e-05	-0.201477
Gm29282	0.00588416	-0.202132
Ptpn3	0.00255391	-0.203979
Atrnl1	0.00141523	-0.205003
Rufy3	0.000128037	-0.205272
Gphn	0.0028354	-0.205521
Tns3	0.000691915	-0.205823
Dexi	4.00588e-05	-0.206039
Rasgef1b	0.000142773	-0.206261
Rassf2	0.00319256	-0.206726
Tfeb	2.3899e-06	-0.207502
Mpp7	5.66761e-05	-0.207829
Stimate	0.000981286	-0.208112
Wdfy4	3.64683e-11	-0.209061
Ctsc	0.0478983	-0.209326
Trim7	0.00232322	-0.209739
Nup210	1.4863e-05	-0.209968
Zfp608	0.039155	-0.21048
Dock10	7.125e-27	-0.211029
Tank	0.00124492	-0.211572
Fam214a	0.000203704	-0.211813
Tnik	0.00018411	-0.211815
Vopp1	0.00532703	-0.211947
Sh3kbp1	0.000947607	-0.212342
Elmo1	3.71852e-22	-0.212433
St8sia1	0.0131661	-0.21291
Rapgef4	4.12212e-06	-0.213164
Arhgef12	0.00621347	-0.217158
Gm49742	0.000356391	-0.217779
Suclg2	0.00359299	-0.218857
Snx13	0.000494558	-0.218925
Oga	9.86262e-06	-0.219118
Vti1a	2.57461e-05	-0.219345
Slc12a2	0.022366	-0.219567
Cers6	0.0019463	-0.219689
Zbtb20	2.06296e-07	-0.220211
Rasgrp1	0.00369133	-0.220582
Slc44a1	1.73289e-07	-0.220989
Tmem123	0.000926403	-0.22108
Card11	4.83005e-06	-0.22254
Atxn7l1	6.30917e-07	-0.222769
Traf1	5.47334e-05	-0.222769
Osbpl8	4.84162e-06	-0.222956
Runx3	0.00118026	-0.223172
Cyp4f16	3.20993e-06	-0.223624
Crybg1	0.000349342	-0.223756
Myo1h	0.00349621	-0.226382
Anpep	0.000215752	-0.226708
Hccs	0.000213596	-0.226729
Gm42418	2.51897e-61	-0.226835
Fut8	4.44941e-05	-0.226902
Rel	0.00321347	-0.227256
Tbc1d22a	0.00547458	-0.227851
Kpna4	3.91071e-05	-0.227989
Syne1	0.00460112	-0.228763
Vav2	3.9305e-07	-0.228898
Tspan9	0.000125988	-0.229623
Peak1	6.08857e-05	-0.230114
2900052N01Rik	1.48928e-05	-0.230381
Agap1	0.00027935	-0.231567
Bmt2	4.39203e-06	-0.232493
Spg11	8.44661e-05	-0.232801
Papolg	0.0145537	-0.233191
Herc4	0.000116407	-0.233871
Cdon	3.04205e-06	-0.234087
Haus8	0.00496192	-0.2354
Ric1	6.29048e-06	-0.235811
Phc1	9.8968e-10	-0.237003
Fbxl17	5.68705e-08	-0.237996
Fchsd2	7.21204e-07	-0.238162
4930523C07Rik	3.20511e-06	-0.238466
Cd180	0.000250803	-0.238784
Spata6	4.96369e-05	-0.239796
Camkmt	5.76856e-07	-0.240765
Mirt1	4.04998e-05	-0.240982
BC035044	4.45196e-07	-0.241252
Stat4	0.00101984	-0.241625
Map4k5	1.36382e-05	-0.243272
Cdk17	3.73632e-07	-0.243816
Ubr5	7.13434e-05	-0.245234
Dusp16	5.96148e-07	-0.245509
Ntng2	7.21272e-05	-0.245515
Rgl1	1.08669e-05	-0.245737
Arf4	0.000120645	-0.245772
Syk	3.62283e-07	-0.246376
Plxnc1	5.75866e-10	-0.248202
Arhgap42	0.0014302	-0.248842
Nxpe3	5.95484e-05	-0.249101
Ank	0.00019497	-0.249533
Gadd45b	1.78081e-11	-0.250439
Mid1	8.69647e-07	-0.250629
Akap7	0.021811	-0.250946
Retreg1	1.30838e-06	-0.25208
Cpeb4	0.0460247	-0.252939
Tbc1d8	1.09785e-07	-0.252983
Patj	7.39791e-05	-0.254278
Errfi1	0.000246434	-0.255071
Bmp2k	1.42983e-05	-0.255808
Mxd1	1.40479e-05	-0.255928
Ubac2	1.739e-11	-0.256431
Ccser1	4.51669e-07	-0.256805
Man1a	9.51641e-14	-0.2587
Apol7c	1.38805e-11	-0.261948
Jak2	3.23496e-07	-0.262746
Zfp609	0.000213087	-0.263901
Xpnpep1	3.74268e-07	-0.266494
Fcrl1	3.91955e-07	-0.268161
Ccr9	9.38849e-10	-0.26952
Iqsec1	2.37969e-06	-0.270671
Mmp12	0.000908302	-0.271044
Supt3	1.72276e-07	-0.273343
Asb2	9.55318e-12	-0.275051
Gm33843	0.00689732	-0.275746
Tmem131l	1.51356e-16	-0.275928
Immp2l	3.09634e-08	-0.276301
Il4i1	1.01885e-10	-0.276496
Mast4	4.53963e-07	-0.277276
Tmem150c	4.37565e-08	-0.278453
Csnk1g3	3.15213e-11	-0.279152
Arhgap6	8.76369e-07	-0.279278
Cdhr3	2.44749e-07	-0.279581
Dhx40	0.0375501	-0.280315
Tpk1	9.00855e-07	-0.280863
Enox2	4.49482e-06	-0.280922
Msi2	1.04447e-11	-0.28218
Mef2c	9.94768e-07	-0.285192
Ppp1r16b	9.55001e-12	-0.285395
Ift140	2.41086e-07	-0.286754
Dnmt3a	6.90551e-10	-0.287194
Asap1	1.15039e-17	-0.287746
Slc44a5	0.00129408	-0.290158
Tbc1d1	7.74731e-09	-0.291831
Tns1	4.64224e-07	-0.292756
Gm32509	4.15287e-09	-0.293639
Arhgap28	2.02834e-08	-0.299156
Rin2	3.14687e-12	-0.299761
Lpar3	1.70291e-07	-0.301645
Klf2	5.18292e-05	-0.30423
Dst	4.84507e-08	-0.304932
Basp1	1.85429e-06	-0.30662
Prkce	7.6874e-07	-0.307796
Vrk2	2.2524e-13	-0.307876
Carmil1	3.40271e-14	-0.309401
St8sia4	9.49042e-08	-0.310864
Nfat5	2.79518e-06	-0.311362
Rassf3	1.54168e-08	-0.314477
Tbc1d4	9.76791e-13	-0.315061
Gtf2a1	0.000934985	-0.315483
Spred1	7.41255e-05	-0.315675
Lrrk2	6.43108e-18	-0.316066
Myo5a	3.57304e-12	-0.31662
Scn3a	3.21794e-09	-0.320419
Traf3	1.00911e-12	-0.322832
Uvrag	1.60594e-40	-0.324537
Slc14a1	2.61428e-10	-0.325192
Cdyl2	1.95344e-09	-0.328912
Scmh1	1.84738e-08	-0.330669
Lyst	2.38463e-28	-0.331513
Zfp36	8.71829e-10	-0.33185
Klf7	0.000226382	-0.333309
Gm4107	3.45415e-08	-0.339188
Sbf2	2.15565e-09	-0.347155
Ston2	2.65694e-10	-0.34906
Dennd4a	5.70958e-12	-0.34923
H3f3b	1.73043e-09	-0.349652
Birc3	3.31626e-16	-0.350107
Eml5	4.00049e-15	-0.351457
Elk3	8.39282e-13	-0.353926
Pde4b	5.9072e-17	-0.355424
Ddhd1	3.58331e-18	-0.356369
Ppp1r9a	5.05715e-07	-0.35714
Jmjd1c	2.08151e-26	-0.358002
Spats2	1.59195e-11	-0.358132
Ptchd1	5.67135e-10	-0.360198
Aebp2	2.90461e-12	-0.361229
Nav1	8.50324e-35	-0.366177
Rnf43	2.63509e-12	-0.368159
Jun	1.25058e-11	-0.369696
Dennd3	1.11159e-16	-0.370026
Flvcr1	9.2199e-14	-0.377519
Pmaip1	2.10543e-18	-0.379436
Pard3b	0.013971	-0.381134
Eya3	3.48901e-15	-0.381512
Sema4d	3.04775e-20	-0.384501
Mical3	1.61542e-18	-0.388026
Srgn	1.57556e-13	-0.388325
Runx2	6.67473e-11	-0.393166
Etv3	8.67035e-12	-0.394085
Rasgrp3	3.46642e-13	-0.403011
Ccdc88a	2.14439e-14	-0.403177
Zfp521	2.0393e-13	-0.407089
Tmtc2	4.21735e-11	-0.415248
H2-M2	1.91411e-12	-0.419299
Fam49a	7.45537e-32	-0.421382
Specc1	0.000716345	-0.421793
Nck2	5.37341e-16	-0.422146
Prkcb	9.97724e-51	-0.425363
Foxp4	1.52494e-13	-0.427591
Ptk2	1.25881e-20	-0.42859
Hdac9	7.84077e-08	-0.431783
Tmod2	9.01767e-21	-0.435225
Bbs9	3.95198e-23	-0.437195
Setbp1	1.05993e-11	-0.437358
Adam22	1.05992e-21	-0.441343
Thada	7.59555e-21	-0.444351
Fmn1	2.98799e-17	-0.446168
Asap2	2.56426e-19	-0.44668
Adam23	9.25336e-35	-0.448307
Arap2	5.85998e-19	-0.463188
Rab30	1.77941e-22	-0.463949
Slco5a1	6.83985e-16	-0.46926
St8sia6	3.0606e-27	-0.473125
Gm15155	2.9e-17	-0.4735
Pde4dip	1.53352e-23	-0.482232
Dscam	8.34291e-40	-0.484492
Myo1e	8.62095e-18	-0.485058
Relb	1.021e-19	-0.48613
Samsn1	4.35463e-19	-0.492172
Tcof1	1.78782e-29	-0.537223
Gm12159	8.7152e-30	-0.559297
Gpm6b	7.96017e-26	-0.608028
Dlg2	2.16821e-07	-0.608085
Tmem132c	6.75001e-26	-0.610141
Mreg	5.10382e-26	-0.636185
Chka	1.07604e-33	-0.723472
Egr1	4.59423e-52	-0.848773
Dpp10	3.93956e-16	-0.882885
Frmd5	2.77672e-93	-0.889322
Ryr3	1.86036e-52	-0.95073
Tmcc3	5.25187e-32	-0.963036
Gm47283	8.69202e-101	-1.00032
Rasal2	3.08147e-75	-1.00149
H2-Aa	0	-3.91285

## Sheet: Sheet3 Ffar hi cDC2 cit vs WT
Gene	adjusted P value	avg_log2(cit / WT)
Sdf2l1	1.07857e-69	0.98925
Hsp90b1	5.88243e-54	0.965671
Pdia6	4.16711e-41	0.91643
Manf	1.57452e-59	0.80989
Pdia3	1.05119e-45	0.727365
Cox6a2	9.4671e-48	0.708179
Dnajc3	4.01183e-34	0.676155
Ly6e	1.63615e-50	0.660007
Plac8	2.02512e-60	0.55721
Calr	8.10844e-55	0.547626
Ccnd2	6.77056e-17	0.54584
Gpr141	4.06346e-27	0.542828
Cdk2ap2	1.42092e-38	0.529211
Ifi27l2a	5.78488e-28	0.528951
Krtcap2	1.33526e-22	0.524901
Ifitm3	8.34509e-30	0.518306
Ssr4	1.00497e-55	0.509411
Ccnd3	1.08265e-40	0.491157
Snd1	1.70746e-55	0.463661
Sec61g	1.21684e-30	0.448625
E330020D12Rik	1.47609e-36	0.439486
Rpl36al	9.25806e-17	0.435999
Pdia4	6.82393e-54	0.43025
P4hb	7.20656e-17	0.415708
Magt1	4.34595e-25	0.408138
Gmds	6.75262e-20	0.40806
Btaf1	1.67281e-14	0.406838
Canx	2.28112e-35	0.406157
Ptger3	4.18952e-17	0.395508
Spcs2	6.49561e-11	0.393172
2410006H16Rik	4.86431e-14	0.389231
Ddit4	1.8939e-19	0.381318
Isg15	9.63423e-18	0.377648
Sec61b	1.60724e-09	0.377559
Psap	1.20409e-27	0.376073
Creld2	5.16138e-17	0.375004
Herpud1	1.68977e-17	0.368656
AC149090.1	2.80452e-11	0.354639
Rpl35	3.38317e-23	0.352666
Nucb2	2.58098e-44	0.351263
Maml2	3.84494e-24	0.346458
Rps18	1.57957e-08	0.340116
Ide	1.09081e-65	0.339846
Ifi207	5.44327e-21	0.336624
Oasl2	4.93336e-14	0.336022
Tmed10	5.92679e-14	0.33398
Gas5	5.38999e-13	0.329541
Rtp4	2.23484e-15	0.328679
Nme2	1.16826e-13	0.324199
Ddit3	1.61092e-25	0.324084
Rpl10	2.8465e-10	0.320254
Rpl28	2.02151e-54	0.318096
Rpl12	6.73056e-46	0.318085
Hyou1	5.02008e-48	0.316104
H2-K1	7.56387e-16	0.309008
Txndc11	2.84589e-39	0.306891
H2-Q7	3.78246e-08	0.304904
Ifi213	1.75017e-15	0.30463
Ddost	3.00463e-13	0.302119
H2-Q6	3.34665e-08	0.301818
Cd209a	1.58793e-11	0.299651
Cd101	0.00210987	0.296925
Edem1	2.38244e-09	0.296628
Sec11c	3.26185e-05	0.296346
Selenos	1.53881e-12	0.295374
Sel1l	8.77432e-08	0.293564
Slfn2	0.000466587	0.292779
Ppib	9.67316e-12	0.292743
Arhgap26	1.48827e-14	0.290484
Rps26	6.96377e-08	0.290118
Rpl26	8.87414e-37	0.289061
Clec4a3	8.6728e-56	0.288754
Rps16	1.06675e-09	0.286496
Rps20	8.03129e-59	0.284972
Rpl32	4.18994e-51	0.284873
Tyrobp	2.58343e-50	0.279962
Dad1	3.34927e-28	0.27825
Fxyd5	3.87024e-10	0.276652
Zfp943	7.36914e-09	0.274542
AI662270	1.01657e-09	0.273345
H2-Eb1	3.12849e-07	0.273136
mt-Co3	3.49251e-58	0.270517
Rps11	7.33239e-28	0.270198
Rpl15	5.09704e-46	0.269226
Fkbp2	3.58071e-34	0.26833
Slc35b1	1.07179e-11	0.268109
Clec4a1	3.94669e-08	0.267042
Pid1	2.26731e-08	0.265608
Ssr2	4.12116e-07	0.265112
Ifi203	2.64314e-07	0.26297
Rps14	5.5405e-05	0.262405
Rps17	2.0819e-51	0.262103
AW112010	8.83322e-21	0.261328
Rpl37	7.92916e-07	0.261184
Rps12	1.2262e-41	0.260626
Rpl23	4.85262e-45	0.258287
Smdt1	1.52547e-51	0.25826
Mndal	4.75734e-10	0.256648
Tmed9	3.40293e-06	0.25636
Tmed3	4.15858e-06	0.254898
Tmem258	5.47783e-06	0.253675
S100a10	4.08262e-08	0.253596
Cope	0.000430916	0.252747
Stat1	1.44098e-07	0.251861
Tm6sf1	3.03127e-07	0.251776
Nrp1	9.32393e-06	0.249659
Bcat2	6.18956e-07	0.248582
Aff1	0.00012179	0.248055
Ifit3	4.9805e-05	0.247846
Rps8	0.00631659	0.246756
Lrrc4	4.26341e-35	0.245465
Rps25	4.77367e-06	0.239508
Parp14	6.88401e-34	0.23668
Rpl8	0.000478911	0.235553
Rps5	1.4522e-26	0.235464
Erp29	1.26536e-30	0.235147
Rps19	8.36834e-09	0.234855
Rpl34	4.80576e-30	0.233945
Rnf213	7.03137e-37	0.233684
Serp1	0.0009386	0.228902
Grap2	3.46555e-05	0.228755
Xbp1	1.15138e-05	0.228529
Rps29	7.26955e-07	0.228296
Rps15a	8.2189e-37	0.228104
Ifi206	8.1015e-37	0.227251
Pou2f2	4.59446e-08	0.227201
Tmed2	4.99561e-05	0.226784
Eif2s2	0.000924706	0.226371
Creb3l2	0.00841742	0.225203
Vrk1	6.68036e-13	0.224851
Rps10	9.11914e-07	0.224733
Trim30a	9.46516e-37	0.223609
Gm10076	0.0121458	0.221686
mt-Co2	9.82767e-10	0.221486
Id2	1.64961e-17	0.221211
Isg20	0.000271346	0.220909
Kmo	0.000227069	0.216091
H2-Ab1	0.000150662	0.215829
Rpl27a	2.36659e-33	0.215725
Irf7	7.5237e-37	0.21402
Zbp1	0.00246005	0.212589
Iqgap2	0.0011009	0.212475
Sec24d	0.0159504	0.212265
Eif4ebp1	9.5385e-16	0.212077
Naca	0.000234247	0.211579
Eif3i	1.12701e-14	0.211472
Fau	0.000986924	0.211381
Rpl18a	1.355e-38	0.210627
Rpl21	2.32402e-33	0.21041
Rps7	2.23032e-23	0.210288
Rpl13	5.15086e-27	0.210143
Mbnl2	7.52042e-32	0.209329
Rpl35a	0.00073499	0.208756
Rps13	4.35916e-29	0.208691
Ext1	8.24045e-29	0.208673
Bet1	0.00539778	0.208606
Banp	2.79554e-07	0.208391
Rpl36	0.0159059	0.20706
Rps15	6.03049e-21	0.205304
Rin3	5.32652e-21	0.204482
Mlec	0.000133749	0.204287
Acer3	0.00991595	0.204236
Cd300a	0.0133221	0.204143
Rpsa	1.04832e-07	0.203494
Frmd4b	1.87774e-22	0.202748
Slc30a7	0.00559368	0.202593
Rpl31	0.0223246	0.202561
Rpl18	4.1309e-09	0.201909
Slco3a1	2.42023e-23	0.201437
Eepd1	1.88639e-06	0.20097
Pold4	8.88547e-07	0.200583
Calhm6	0.000752992	0.199828
Rpl10a	2.21355e-05	0.199417
Txnip	2.92513e-19	0.199235
Rpn2	0.000582628	0.199034
Rpl17	0.000621895	0.19885
Srp9	1.16202e-26	0.19885
Ms4a6b	0.00616607	0.198832
Hint1	0.0151491	0.197368
Rpl29	1.74386e-06	0.19735
Ssr3	2.5561e-13	0.197086
H13	0.00908091	0.196214
Fth1	0.00193798	0.195736
Nrros	2.54927e-13	0.195554
Rpl30	9.70702e-08	0.194983
Rpl11	9.22962e-29	0.194685
Cox8a	3.34094e-23	0.194284
Rpl24	9.09881e-08	0.194125
Selenok	5.60876e-19	0.193729
Vcp	0.0358454	0.193712
Rpl37a	0.000240041	0.193593
Rsrp1	1.71531e-23	0.192884
Nucb1	6.02591e-12	0.192851
Rplp1	2.09498e-05	0.19215
H2afy	1.51184e-25	0.191364
Sec61a1	6.89487e-09	0.190977
Rack1	0.000244402	0.189487
Wfdc17	5.22865e-15	0.188766
Trabd	0.00680646	0.188672
Ndufa6	0.0302094	0.188642
Rps23	0.000714765	0.187955
Gapdh	3.51852e-24	0.187319
Ctnnd2	0.000144277	0.186863
Runx1	0.000504906	0.186581
Trafd1	0.0375888	0.186231
Fcer1g	0.0222268	0.183487
Rps21	4.69963e-10	0.182721
Rpl3	1.07221e-20	0.182697
Cox7b	1.80238e-14	0.182286
Psmb8	2.7764e-05	0.181124
Rplp0	1.18077e-06	0.179696
Rpl38	2.53279e-15	0.178948
Rps24	1.3139e-16	0.178849
Oas2	3.06089e-25	0.178838
Cst3	0.0453342	0.178033
Rps27a	2.0417e-06	0.177955
Vav3	2.75563e-23	0.177364
Irf1	0.00671775	0.176674
mt-Atp6	0.0413927	0.176222
AB124611	3.95495e-09	0.175101
Rpl36a	0.00424235	0.174413
H2-DMa	7.27747e-07	0.172341
Rrbp1	1.13172e-05	0.172318
Ptpn18	0.00793321	0.168879
Oas1a	9.5728e-05	0.168144
Dock5	0.000197775	0.165702
Rpl27	0.029877	0.16478
Rpl14	5.18818e-15	0.164373
Foxn3	5.28169e-10	0.163693
Rps28	6.41808e-05	0.162774
Rpl13a	4.94862e-14	0.161392
Lman2	7.18162e-14	0.161098
Rpl19	0.00310945	0.160463
Rpl39	1.34196e-17	0.158267
Rps4x	2.15587e-15	0.157982
Cox7a2l	1.05564e-12	0.156517
Rbm3	0.000636338	0.153744
Rps9	0.00310981	0.153408
Atp6v0b	1.6605e-16	0.1527
Eif3h	0.031786	0.152628
Fgd2	0.0242515	0.152119
Mbnl1	0.00219712	0.150418
Ubb	0.001399	0.149084
Epsti1	9.61934e-06	0.145264
Micos13	0.000170509	0.144596
Eif3f	0.0486473	0.138079
Rpl22	0.0212879	0.136483
Pomp	1.11795e-07	0.133893
Gng5	0.00539017	0.131536
Rps6	0.0027558	0.127719
Rpl41	2.50037e-05	0.126517
Rpl6	3.39686e-08	0.125706
Eef1a1	4.17126e-05	0.125189
Ccl6	1.56721e-08	0.123511
Cd52	0.000128775	0.123014
Eif1	0.000235184	0.122684
Mycbp2	0.00105484	0.121942
Rpl4	0.0284483	0.120404
Rps27	0.0396442	0.114573
Tpt1	7.24729e-05	0.11423
Rps2	1.61247e-08	0.102002
Rpl7	0.0407183	0.100629
Fut4	0.0215635	-0.100402
Afmid	9.54062e-05	-0.100956
Pira2	0.0130366	-0.10283
Jade2	0.00376505	-0.103503
Pla2g7	0.000130187	-0.10373
4930402H24Rik	0.00661633	-0.103861
Traf3ip2	0.00567613	-0.104893
F630206G17Rik	0.0148269	-0.105113
Gadd45g	0.00136848	-0.105162
Atxn2l	2.26443e-08	-0.105695
Hccs	0.000620486	-0.106301
Siah1a	0.0161442	-0.106698
Gm19522	0.000213234	-0.106799
Hic1	0.000646305	-0.107974
Ppp1r16b	1.64809e-05	-0.108362
Phf11a	8.98106e-06	-0.108488
Itgal	0.00229733	-0.10909
Trim7	0.0253556	-0.10995
Cep85l	0.00867876	-0.110226
Cep162	0.0183837	-0.110485
Ptprc	0.00297196	-0.110627
Cd47	9.11865e-05	-0.111472
Gtf3c3	0.0302387	-0.111556
Rtn4rl1	0.0327173	-0.111871
Rbm38	0.000178244	-0.112276
Slc8a2	5.60034e-06	-0.112755
Vcl	0.00218554	-0.112821
Lrp6	0.00013188	-0.113102
Spib	0.0155242	-0.113254
Crtc2	1.8634e-05	-0.114497
Gm31718	0.000660169	-0.114603
Sp1	0.000624012	-0.114675
Cfap36	0.019034	-0.115007
Gdi1	0.000328334	-0.115311
Haao	0.000205453	-0.115364
Akap13	0.00852671	-0.115622
Btla	0.00809489	-0.115983
Sp4	0.0261078	-0.116195
Rbl2	0.00445392	-0.116378
Ncald	0.00627187	-0.116597
Adgra2	6.98615e-06	-0.1167
Rab38	0.000394642	-0.116716
Dusp5	4.96988e-09	-0.116717
Mid1	0.0201261	-0.117631
Tmcc2	9.40555e-05	-0.117924
B2m	0.016903	-0.118469
Shb	4.55932e-05	-0.118504
Rhoq	0.0222651	-0.118639
Pygl	0.00201208	-0.119183
Adap2	0.000513876	-0.122608
Gls	0.0415175	-0.122999
Tuba1a	0.000119268	-0.123672
Amn1	0.00307748	-0.124098
Ppp1r9a	0.00263292	-0.124276
Osbpl3	0.0124121	-0.124814
Hmgn3	0.0045346	-0.124993
Cdc42ep3	0.0131799	-0.125232
Smarcad1	0.0354633	-0.125499
Dstn	8.90559e-06	-0.126091
Gucd1	0.00107436	-0.126493
Trim24	4.28495e-05	-0.126664
Hectd2	0.00811928	-0.12686
2010315B03Rik	7.13026e-08	-0.127481
Sema7a	0.000183356	-0.127725
Rufy3	8.49123e-07	-0.128037
Ddr1	0.000185242	-0.128577
Il31ra	0.00624037	-0.128595
Ralgapb	0.0159149	-0.128701
Pik3cg	0.0145406	-0.128926
Add1	0.00885662	-0.129462
Slf1	0.0185735	-0.129818
Luc7l2	7.30373e-05	-0.130083
Fus	0.0485058	-0.130091
Sucnr1	0.00475808	-0.130378
Tut4	2.89976e-07	-0.130501
Ccser2	0.0247856	-0.130802
Ass1	0.000149705	-0.131234
Spg11	8.18032e-07	-0.132418
Mthfsl	5.48767e-05	-0.132466
Fgr	0.000317387	-0.132621
Vsig10	0.0354302	-0.132767
Fyb	1.57167e-06	-0.134123
Adam11	0.000322499	-0.134485
Dhx57	3.1147e-08	-0.134765
Gm47922	0.0049586	-0.134838
Phtf2	3.71129e-06	-0.135192
Glcci1	0.0168464	-0.135421
Polb	0.0294937	-0.135569
Pias1	0.0104996	-0.136155
Hnrnpu	0.0389004	-0.1366
Rgl1	0.010034	-0.136692
Vav2	0.035194	-0.136874
Ifrd1	0.0260491	-0.136952
Zfp770	0.000913846	-0.137178
Tpm3	2.73407e-05	-0.137259
Klri2	0.0313039	-0.137494
Hnrnpm	3.1135e-07	-0.137857
Tpm1	0.0182796	-0.138613
Cdhr3	0.0107005	-0.138862
Serpini1	5.67073e-05	-0.139285
Srsf1	0.000112475	-0.14025
Arhgef3	1.49814e-06	-0.140702
Pacsin2	0.000111037	-0.141302
Fcrl1	0.0120635	-0.141428
Eef2k	0.00305974	-0.141564
Pik3cb	0.00433421	-0.141648
Eps15	0.0488715	-0.141717
Jag1	0.0397157	-0.142016
Phtf1	1.30794e-13	-0.142097
Srsf9	0.000624552	-0.142566
Gm12185	4.26145e-05	-0.142596
Tnfrsf1b	0.0014833	-0.143546
Ptpn4	4.94819e-05	-0.144007
Strbp	0.0215707	-0.144036
Rassf3	0.00352975	-0.14435
Fyn	0.0135768	-0.144743
Ell2	0.0266897	-0.144979
Hist1h2ae	0.00719788	-0.145345
Ptms	0.0115648	-0.145433
R3hdm2	0.0190849	-0.146536
Rbpms	0.0131689	-0.146579
Aff4	5.70914e-05	-0.146735
Mef2c	8.79271e-05	-0.147442
Gypc	0.00665015	-0.147581
Rnf130	2.61805e-05	-0.148028
Cdcp1	0.000331629	-0.148104
E130307A14Rik	1.01841e-07	-0.148276
Gabbr1	0.00165005	-0.148527
Brip1os	9.3602e-09	-0.148687
Zswim6	0.0107306	-0.148727
Iws1	0.000506824	-0.14885
Tns1	0.000163737	-0.148964
Arglu1	0.000706534	-0.149749
Pnisr	0.0292286	-0.150049
P2rx4	0.000976365	-0.150377
Sbno1	0.0145887	-0.151021
Cdc42	0.00674833	-0.151103
Card11	7.21146e-07	-0.151315
Cntrl	0.000539731	-0.151405
Acvr2a	0.00401392	-0.151497
Ccr7	0.00397759	-0.151692
Grap	4.21897e-06	-0.152078
Wapl	0.0242998	-0.15329
Sinhcaf	0.00156161	-0.153446
Npl	3.97865e-08	-0.153822
Gm11613	2.28244e-08	-0.154392
Mxd1	0.000267766	-0.154551
Smndc1	0.000141529	-0.154721
Kif21b	8.73656e-08	-0.154745
Atrnl1	2.93432e-06	-0.155067
Arhgef12	0.0140944	-0.15648
Erlin1	1.04921e-05	-0.156524
Rab11fip1	0.00201571	-0.15715
Myo9a	4.97125e-05	-0.157618
Prrc2b	0.00671182	-0.158758
Tra2a	1.9118e-05	-0.158865
Srcap	0.00237893	-0.159353
Prkce	0.0115534	-0.159453
Trip12	0.00113412	-0.159548
Ucp2	0.0309212	-0.159702
Malt1	9.66773e-05	-0.161065
Syne1	0.0345085	-0.161077
Hif1a	6.37872e-07	-0.161205
Rassf2	5.59247e-06	-0.161575
Apbb1ip	0.00221116	-0.16194
Zbtb20	3.85272e-07	-0.162878
Pou2f1	0.00327577	-0.163125
Myh9	6.43361e-07	-0.163297
Rap1a	5.18277e-06	-0.16359
4930523C07Rik	0.000102382	-0.163695
Gabarapl2	4.13523e-05	-0.163827
Ostf1	0.00455617	-0.164298
Mcemp1	0.000573993	-0.164588
Dusp2	2.7466e-06	-0.165457
Ppp1r15a	0.0133112	-0.165952
Hvcn1	2.60261e-05	-0.166358
Rapgef4	1.84017e-08	-0.167785
Tmsb10	1.05693e-07	-0.167889
Tns3	0.00523468	-0.168585
Rhob	0.000968116	-0.168689
Crybg1	1.1386e-17	-0.1687
Swap70	4.28645e-06	-0.169548
Cd180	0.00542496	-0.169762
Traf3	0.0258367	-0.16987
Nup210	0.00023773	-0.170718
Spata6	0.000222739	-0.17211
Arf4	2.07532e-07	-0.172507
Pnrc1	0.000838412	-0.172628
Slc46a3	3.92106e-05	-0.172634
Gadd45b	5.86228e-07	-0.172953
Gm32509	0.00254111	-0.173503
Mtmr12	2.75876e-05	-0.173725
Mink1	1.89669e-05	-0.173828
Errfi1	3.68358e-06	-0.173874
Myo9b	5.09461e-06	-0.174488
Rictor	2.5463e-05	-0.175786
Mbd5	0.0161106	-0.176959
Slamf7	0.000316085	-0.177855
Vrk2	1.15261e-05	-0.178002
Ift140	0.00868929	-0.178315
Fbxo11	8.64618e-09	-0.179553
Smad4	0.00084526	-0.180408
Cers6	1.25858e-06	-0.180722
Large1	0.0162732	-0.180798
Rem1	0.0322916	-0.18115
Stard7	6.11397e-11	-0.181527
Dlg1	1.43282e-06	-0.181912
St8sia4	1.2763e-06	-0.182107
Hnrnpa2b1	0.000152445	-0.182337
Ddx3x	1.50459e-07	-0.182404
Ubr5	0.00936204	-0.182741
Sirpa	5.18657e-06	-0.183361
Apol7c	0.00176079	-0.183659
Mef2a	1.54269e-13	-0.183977
Rala	0.00223462	-0.184985
Fchsd2	4.96947e-05	-0.186282
Rbm39	0.00161734	-0.18712
Scmh1	1.00494e-10	-0.18767
Runx3	0.000788738	-0.188268
Spred1	0.000423667	-0.188297
Cnn2	7.52299e-05	-0.189353
Dock10	2.734e-06	-0.189438
Tmem123	1.93515e-19	-0.189867
Nxpe3	0.00213875	-0.189976
Kdm6b	2.01908e-05	-0.190338
Mob1a	0.000239866	-0.190555
Gm19951	1.05652e-06	-0.190662
Ccser1	0.000271265	-0.190751
Cep70	0.0201678	-0.192259
Mpp7	1.05064e-06	-0.192834
Hist1h2bc	2.13548e-10	-0.193021
Eno3	0.000210106	-0.193599
Camkmt	0.000127835	-0.193699
Man1a	0.000241793	-0.193738
Tank	8.35616e-06	-0.195307
Specc1	0.000391309	-0.195395
Arhgef2	0.0431183	-0.196714
Ric1	1.60838e-07	-0.19676
Slc44a1	3.49254e-06	-0.197928
Itch	0.00431606	-0.19801
Spats2	1.71436e-05	-0.19819
Dnmt3a	4.64963e-11	-0.199141
Slc14a1	9.25569e-07	-0.199158
Xpnpep1	0.00145391	-0.199571
Zfand5	4.39916e-10	-0.199834
Srsf5	2.38931e-06	-0.199951
Kpna4	6.56333e-11	-0.201049
Chd3	0.00934719	-0.202847
Afdn	2.45197e-07	-0.203243
Malat1	7.66569e-06	-0.203283
Ceacam16	3.70521e-12	-0.204018
Mast4	6.4073e-06	-0.204378
Zfp62	9.74032e-07	-0.204443
Grk5	6.93876e-07	-0.204729
Tnik	0.000112701	-0.204805
Peak1	1.79188e-06	-0.204833
Ccr6	1.81675e-06	-0.204992
Nck2	2.72216e-05	-0.205731
Dusp16	3.85346e-06	-0.20623
Rel	3.10758e-08	-0.206248
Nostrin	0.00102061	-0.206799
Hist1h1d	4.602e-06	-0.206806
Camk1d	2.47214e-08	-0.207373
Csnk1g3	7.5545e-06	-0.207408
Mir99ahg	2.79293e-05	-0.207693
Mthfs	8.40652e-05	-0.207742
Slamf6	0.000159353	-0.209458
Hap1	4.06905e-11	-0.209967
Gnas	4.72509e-09	-0.210291
Asap2	4.67621e-07	-0.210412
Rnf43	1.69735e-13	-0.210657
Tcf7	1.31545e-08	-0.211782
Carmil1	1.08372e-16	-0.21212
Tbc1d8	1.66499e-07	-0.21221
Ndst1	1.975e-05	-0.212291
Gm29282	6.45758e-08	-0.212395
Herc4	1.03932e-07	-0.212832
Lpar3	0.000263392	-0.214607
Lars2	1.34953e-13	-0.215288
Smc6	0.000763511	-0.217836
Plxnc1	9.57578e-07	-0.217845
Slc4a8	4.3352e-10	-0.217905
Cep63	1.34501e-13	-0.217981
Zfp608	2.36439e-10	-0.218884
Pard3b	1.46802e-07	-0.219382
Phc1	1.95241e-06	-0.22008
Bmp2k	1.78022e-18	-0.220451
Plek	9.99496e-05	-0.220553
Marcks	5.08383e-05	-0.220882
Rasgef1b	3.00174e-11	-0.221369
Pde4b	9.89794e-06	-0.222458
Rsu1	1.97154e-07	-0.222519
Hist1h2ac	8.27002e-08	-0.223283
Scn3a	9.85123e-08	-0.22359
Cyp4f16	1.37528e-06	-0.224973
Asb2	1.73283e-06	-0.225268
Slc44a5	2.84976e-07	-0.225771
Myadm	3.952e-06	-0.226308
Dst	4.36156e-16	-0.227046
Hist1h1c	4.94106e-09	-0.227233
Pbxip1	1.63733e-06	-0.227564
Msi2	8.23333e-11	-0.228821
Gphn	4.11885e-06	-0.230574
Spag9	0.000567185	-0.231389
Zfp521	1.09459e-08	-0.232137
Eya3	8.04198e-16	-0.232189
Arhgap6	7.78979e-10	-0.233649
Hist1h1e	3.45469e-05	-0.233728
Icos	0.000247648	-0.234205
Thada	1.39346e-15	-0.234267
Supt3	4.51192e-06	-0.235125
Arhgap42	9.13619e-06	-0.236683
Basp1	8.69032e-06	-0.237005
Sbf2	2.92757e-07	-0.237967
Marcksl1	6.80329e-08	-0.238568
Gm15155	1.81207e-13	-0.238581
Syk	1.94962e-09	-0.24223
M6pr	1.36962e-09	-0.245109
Rasgrp3	6.09345e-14	-0.246822
Lysmd2	1.4758e-09	-0.249567
Ddhd1	6.92405e-16	-0.249817
Calm2	2.99941e-05	-0.250289
Ank	7.67401e-11	-0.252399
H2-T23	5.38589e-09	-0.252547
Lrrk2	3.95255e-12	-0.253674
Plcl1	4.08785e-11	-0.254555
Lrp8	6.75819e-05	-0.256011
Tmem131l	7.1446e-15	-0.256465
Dusp1	5.43177e-17	-0.257306
Bhlhe40	4.01996e-11	-0.257405
Tmem150c	4.61326e-14	-0.257626
Cdyl2	7.58921e-15	-0.257888
Mmp12	9.65832e-11	-0.258254
Cdon	0.00532547	-0.265741
St8sia6	5.74106e-10	-0.26606
Birc3	2.19876e-09	-0.266147
Aebp2	1.98554e-11	-0.266173
Fam49a	1.34095e-07	-0.268012
Mical3	6.15535e-16	-0.26827
Ier2	2.04294e-11	-0.268676
Nav1	4.49359e-14	-0.27176
Arhgap28	8.0316e-20	-0.27302
Cmss1	2.18979e-10	-0.27316
BC035044	2.49523e-15	-0.274491
Foxp4	7.44025e-14	-0.274954
Ptk2	2.77611e-13	-0.275726
Zfc3h1	2.60433e-14	-0.275917
Klri1	1.00185e-10	-0.275933
Pfn1	1.64004e-09	-0.277686
Rogdi	5.87121e-23	-0.278146
Uvrag	2.74853e-17	-0.281535
Bbs9	1.40044e-24	-0.282383
Lyst	1.78124e-08	-0.283241
H3f3a	9.64774e-19	-0.288291
Fmn1	1.8291e-34	-0.288771
Tbc1d4	5.82532e-16	-0.290161
Hdac9	1.2113e-13	-0.290863
Dennd3	0.00172122	-0.291275
Jund	2.26981e-15	-0.291674
Immp2l	3.77416e-10	-0.29327
Nfkbia	1.67275e-10	-0.293973
Traf1	1.2586e-08	-0.296298
Tmod2	8.45602e-16	-0.297445
Eml5	1.99971e-27	-0.298966
Myo5a	8.87577e-17	-0.299152
Elk3	2.30386e-12	-0.299538
Dennd4a	2.03748e-11	-0.30466
Ier5	3.94641e-15	-0.308389
Tmtc2	7.77992e-19	-0.312192
Flvcr1	1.59958e-13	-0.312284
Tmem176b	1.73366e-12	-0.312552
Gtf2a1	2.26586e-09	-0.31427
Fscn1	4.4762e-10	-0.314315
Prkcb	5.60172e-30	-0.314692
Myo1e	1.27163e-35	-0.31497
Jmjd1c	1.87527e-12	-0.321359
Sema4d	3.37731e-23	-0.323867
Nfat5	2.89718e-18	-0.324179
Rab30	1.07397e-08	-0.328871
Slco5a1	1.26334e-13	-0.33118
Jak2	1.88691e-21	-0.338414
Junb	3.42079e-25	-0.340013
Arap2	1.78985e-14	-0.341204
Pde4dip	1.20406e-09	-0.345
Fabp5	1.3702e-19	-0.348112
Ccdc88a	9.79902e-16	-0.349512
Ccnd1	4.52524e-15	-0.35191
Setbp1	1.78883e-19	-0.353321
Anpep	2.16432e-11	-0.355838
Etv3	1.07036e-25	-0.358889
Tmem176a	7.45128e-11	-0.370438
Ddx5	1.99441e-11	-0.370957
Esrrg	2.41189e-66	-0.373095
Haus8	2.51374e-06	-0.374932
Vim	1.17228e-15	-0.37605
2900052N01Rik	7.00586e-20	-0.378644
Runx2	1.68539e-23	-0.380355
Gm12159	2.25598e-13	-0.381441
H3f3b	3.40609e-22	-0.386338
Anxa3	1.89928e-33	-0.396394
Gm42418	1.20392e-30	-0.396636
Samsn1	3.07861e-86	-0.398024
Klf2	5.19289e-16	-0.400308
Pmaip1	1.31044e-11	-0.401897
Il4i1	8.14602e-18	-0.403585
Ptchd1	5.73904e-22	-0.412635
Adam23	1.09852e-27	-0.416397
Adam22	9.40907e-31	-0.416399
Dlg2	5.59198e-24	-0.440872
Mreg	8.09948e-10	-0.455221
Tmem132c	2.798e-20	-0.458851
Dscam	5.57052e-16	-0.464122
Chka	3.89382e-41	-0.485879
Zfp36	2.76588e-19	-0.533414
Egr1	5.19973e-37	-0.533786
Relb	7.45102e-32	-0.553305
Gpm6b	3.21585e-40	-0.572567
H2-M2	1.54462e-38	-0.585303
Tmcc3	4.75091e-14	-0.587305
Jun	2.15333e-22	-0.649317
Rasal2	2.82896e-37	-0.723691
Dpp10	6.10831e-50	-0.737904
Frmd5	1.36223e-14	-0.760619
Ryr3	6.44751e-74	-0.793519
Gm47283	7.08099e-53	-0.959656
H2-Aa	8.37299e-115	-5.18002
	0
